# Supplementary material for: Multiple cAMP/PKA complexes at the STIM1 ER/PM junction specified by E-Syt1 and E-Syt2 reciprocally gates ANO1 (TMEM16A) via Ca2+
Source: Nat Commun. 2025 Apr 9;16:3378. doi: 10.1038/s41467-025-58682-w (PMC11982563; doi:10.1038/s41467-025-58682-w)
Supplement: Supplementary file 4 — Source Data [file 41467_2025_58682_MOESM4_ESM.xlsx]

## Sheet: Figure 1A
		340/380
Figure 1A		WT Acini																					IRBIT-/- Acini
	0.05467	0.01168	0.00533	0.00329	0.00775	0.00543	0.02056	0.03532	0.03744	0.03219	0.05786	0.05306	0.05834	0.00919	0.01369	0.02601	9.51326E-4	0.02085	0.00278	--			1	2	3	4	5	6	7	8	9	10	11	12	13	14	15	16	17	18	19
	0.088	0.01249	0.00539	0.00457	0.00882	0.00624	0.02014	0.03515	0.03651	0.03111	0.03857	0.02948	0.03241	0.0071	0.01275	0.02932	-1.3444e-06	0.02183	0.00224	0.01191		0.02167	0.0045	0.00675	0.00416	-0.00471	0.00106	-0.01102	-0.01387	-0.01419	-0.00503	0.00641	0.00596	-0.00316	0.00445	0.000139912	0.00341	-0.01054	0.045	0.0021	-0.00631
	0.12133	0.01248	0.00532	0.00457	0.00878	0.00618	0.01617	0.03188	0.02791	0.0278	0.03785	0.02867	0.03176	0.00433	0.00864	0.02694	0.000838985	0.02067	0.00259	0.0099		0.055	0.00312	0.00669	0.00467	-0.0062	0.00104	-0.00805	-0.01394	-0.01314	-0.00511	0.00679	0.00467	-0.00396	0.00416	-0.00096508	0.00213	-0.00976	0.04315	0.00277	-0.00575
	0.15467	0.01195	0.00431	0.00434	0.00814	0.0054	0.01166	0.02718	0.01528	0.02479	0.0359	0.02711	0.03017	0.00012777	0.00257	0.02543	-0.000638686	0.02088	0.00209	0.01258		0.08833	0.00406	0.00747	0.00344	-0.00389	-9.97773e-05	-0.01027	-0.01305	-0.0137	-0.0051	0.00615	0.00334	-0.00352	0.00358	-0.00211	0.000820864	-0.0087	0.04173	0.00262	-0.00547
	0.188	0.01097	0.0048	0.00371	0.00749	0.00606	0.00672	0.02235	0.00564	0.02085	0.03412	0.02513	0.02846	-0.00291	-0.00147	0.02618	0.000151644	0.02087	0.00277	0.01135		0.12167	0.00303	0.00733	0.00274	-0.00408	-0.000703784	-0.01186	-0.01138	-0.01249	-0.00486	0.00631	0.00456	-0.00353	0.00332	-0.00162	0.00206	-0.0079	0.04045	0.00248	-0.00523
	0.22133	0.01158	0.00353	0.00471	0.0092	0.00572	0.00691	0.0233	0.00549	0.02166	0.03189	0.02371	0.02648	-0.00282	-0.00138	0.02464	0.000180973	0.01986	0.00109	0.01181		0.155	0.00299	0.00674	0.00327	-0.0047	-3.5781e-05	-0.00971	-0.01238	-0.01196	-0.00435	0.00616	0.00402	-0.00404	0.0036	-0.00234	0.00154	-0.00662	0.03795	0.00273	-0.0047
	0.25467	0.01016	0.0043	0.00381	0.00773	0.0051	0.0049	0.02073	0.00289	0.01937	0.03218	0.02324	0.02666	-0.00499	-0.00239	0.02356	0.000272302	0.02019	0.00287	0.01155		0.18833	0.00321	0.00688	0.00255	-0.00399	-0.000938778	-0.00724	-0.0102	-0.01008	-0.00426	0.00642	0.00272	-0.00306	0.00302	-0.00329	0.000260746	-0.00621	0.03629	0.00307	-0.00533
	0.288	0.01028	0.00336	0.00386	0.00787	0.00533	0.0063	0.02111	0.00542	0.02078	0.03058	0.02199	0.02568	-0.00481	-0.00151	0.02472	-0.000211368	0.01954	0.0016	0.01287		0.22167	0.00159	0.00648	0.00296	-0.00415	0.000121215	-0.0066	-0.01032	-0.01012	-0.00312	0.0064	0.00352	-0.00278	0.00315	-0.00304	0.00107	-0.00413	0.03392	0.00362	-0.0034
	0.32133	0.01084	0.00461	0.00499	0.00878	0.00619	0.00479	0.02085	0.00473	0.01835	0.03083	0.02236	0.02571	-0.00535	-0.0018	0.02383	0.000353961	0.01959	0.00329	0.00972		0.255	0.00214	0.00638	0.00282	-0.00459	-0.000190782	-0.00608	-0.00999	-0.00927	-0.00382	0.00601	0.00271	-0.00307	0.00338	-0.00329	0.000283997	-0.00419	0.0315	0.00361	-0.0044
	0.35467	0.01004	0.00517	0.00411	0.00754	0.00467	0.00496	0.02042	0.00507	0.0196	0.03025	0.02216	0.02507	-0.00614	-0.00206	0.02255	-0.00047571	0.01899	0.00345	0.01172		0.28833	0.00159	0.00767	0.00289	-0.00291	0.000368221	-0.00521	-0.00811	-0.00838	-0.00398	0.00602	0.00199	-0.00285	0.00373	-0.00361	-0.000419372	-0.00392	0.02889	0.00316	-0.00397
	0.388	0.00952	0.00365	0.00435	0.00744	0.00513	0.00576	0.02127	0.00863	0.01947	0.03026	0.02183	0.02482	-0.00556	-0.000685877	0.02266	0.00022662	0.01873	0.00448	0.01119		0.32167	0.00172	0.0073	0.0039	-0.00322	0.000849214	-0.00532	-0.00812	-0.00703	-0.00357	0.00616	0.00278	-0.00268	0.00604	-0.00251	0.000387248	-0.00285	0.02771	0.00428	-0.004
	0.42133	0.01051	0.00359	0.00595	0.00878	0.00593	0.00659	0.021	0.00805	0.01965	0.03075	0.02116	0.02489	-0.00601	-0.00119	0.01988	-0.00177	0.01815	0.00257	0.01199		0.355	0.0031	0.0074	0.00382	-0.00276	0.000626217	-0.0026	-0.00658	-0.00582	-0.00235	0.00679	0.00235	-0.00129	0.00895	-0.00242	-2.61216e-05	-0.00105	0.02557	0.00416	-0.00281
	0.45467	0.00951	0.00398	0.00424	0.00776	0.00557	0.00737	0.02115	0.01085	0.0192	0.02992	0.02161	0.02418	-0.00655	0.000925991	0.02165	-0.000511721	0.01782	0.0036	0.01121		0.38833	0.00164	0.00743	0.00372	-0.00237	0.00082622	-0.00438	-0.00652	-0.00535	-0.00319	0.00596	0.00175	-0.00238	0.01014	-0.003	-0.000609491	-0.00144	0.02235	0.00481	-0.0029
	0.488	0.00963	0.00109	0.0047	0.00759	0.00501	0.01012	0.02199	0.01374	0.01892	0.03007	0.02182	0.02374	-0.00645	0.00139	0.01836	-0.000995392	0.01715	0.00332	0.01065		0.42167	0.00204	0.00766	0.00307	-0.00269	-0.000959786	-0.00423	-0.00595	-0.0046	-0.00236	0.00637	0.00278	-0.00086966	0.01261	-0.0027	0.000437129	-4.27425e-05	0.02018	0.00441	-0.00275
	0.52133	0.00951	0.00379	0.00544	0.00827	0.00563	0.01336	0.02322	0.01765	0.01947	0.02955	0.02157	0.02388	-0.00586	0.00337	0.0197	-0.0014	0.01753	0.00323	0.00953		0.455	0.00318	0.0072	0.00476	-0.00306	-2.07834e-05	-0.000972453	-0.00578	-0.00237	-0.00304	0.00514	0.00199	-0.00119	0.01259	-0.00292	-0.00033624	-0.000398865	0.01701	0.00385	-0.00407
	0.55467	0.00923	0.00379	0.00508	0.00775	0.00594	0.01486	0.02324	0.01898	0.01906	0.02987	0.02097	0.02402	-0.00621	0.00401	0.01861	-0.0012	0.01771	0.00308	0.00701		0.48833	0.00215	0.00699	0.00552	-0.00244	0.00088922	-0.00157	-0.00518	-0.00157	-0.00299	0.00562	0.00203	-5.36381e-05	0.01435	-0.00276	-0.000269609	0.000435012	0.01505	0.00464	-0.0036
	0.588	0.00925	0.00193	0.00525	0.00809	0.00549	0.01665	0.02306	0.01979	0.01789	0.0297	0.02159	0.02381	-0.00591	0.00476	0.01763	-0.00274	0.01753	0.00351	0.00694		0.52167	0.00339	0.00705	0.00404	-0.0023	-0.000435787	-0.00115	-0.00525	-0.00169	-0.00298	0.00612	0.00178	-0.000173628	0.01495	-0.00362	-0.000512989	0.000988879	0.01184	0.00461	-0.00215
	0.62133	0.00904	0.0018	0.00428	0.00781	0.00474	0.01802	0.02305	0.02002	0.01943	0.02928	0.02096	0.0234	-0.00686	0.00447	0.01761	-0.000661074	0.01842	0.00273	0.00774		0.555	0.00237	0.00723	0.00607	-0.00264	0.000992216	-0.00171	-0.00426	-0.000989626	-0.00261	0.0062	0.000824958	0.000524383	0.01355	-0.0042	-0.00145	0.00152	0.01035	0.00477	-0.0021
	0.65467	0.00859	0.00247	0.00405	0.00763	0.00482	0.01837	0.023	0.02157	0.01766	0.02902	0.02084	0.02346	-0.00643	0.00538	0.01885	-0.00201	0.01944	0.0029	0.00565		0.58833	0.00221	0.00732	0.0051	-0.00298	-8.37813e-05	-0.0029	-0.00329	-0.000144056	-0.00181	0.00674	0.00158	0.00104	0.01309	-0.00426	-0.000679727	0.00331	0.00896	0.0046	-0.000924773
	0.688	0.008	0.00154	0.00388	0.0068	0.00468	0.02064	0.02362	0.02241	0.0188	0.02864	0.02013	0.02305	-0.00642	0.00509	0.01717	-0.00134	0.01842	0.00234	0.00463		0.62167	0.00339	0.00705	0.00472	-0.00159	0.000482212	-0.00164	-0.00422	-0.000328495	-0.00189	0.00589	-3.50321e-05	0.000578404	0.01159	-0.00587	-0.00227	0.00333	0.00687	0.0057	-0.00121
	0.72133	0.00906	0.0017	0.00514	0.0077	0.00584	0.02065	0.02266	0.02413	0.01756	0.02883	0.02121	0.02329	-0.00794	0.00594	0.01708	-0.0023	0.01707	0.00351	0.00329		0.655	0.00276	0.0069	0.00617	-0.00176	0.000586215	-0.00224	-0.00324	0.0017	-0.00339	0.00607	0.000443979	0.00118	0.0102	-0.00605	-0.00178	0.00263	0.00431	0.00537	-0.00238
	0.75467	0.00827	0.00301	0.00396	0.00649	0.00482	0.02201	0.02301	0.02375	0.01844	0.02794	0.02003	0.02233	-0.00829	0.00563	0.01645	-0.00209	0.0165	0.00206	0.00422		0.68833	0.00294	0.00701	0.00623	-0.0016	0.000391218	-0.00174	-0.00283	0.0015	-0.00261	0.00573	-0.00072401	0.00176	0.00755	-0.00758	-0.00293	0.00364	0.00266	0.0055	-0.00161
	0.788	0.00921	0.00205	0.00529	0.00748	0.00569	0.02826	0.02919	0.04359	0.0216	0.02833	0.02014	0.02249	-0.00338	0.01425	0.01649	-0.00213	0.01619	0.00298	0.00234		0.72167	0.00245	0.00688	0.00696	-0.00179	0.000151211	-0.000133846	-0.00223	0.00453	-0.00213	0.00573	3.0989e-05	0.00306	0.0078	-0.00724	-0.00215	0.00525	0.00214	0.00655	-0.00058544
	0.82133	0.00916	0.00151	0.00589	0.00721	0.00593	0.02998	0.03083	0.06318	0.02509	0.03145	0.0216	0.02458	-0.001	0.01931	0.017	-0.00265	0.01586	0.00201	0.00244		0.755	0.0021	0.00706	0.00812	-0.00154	0.00179	-0.00325	-0.000100397	0.00375	-0.00205	0.00589	-0.00017	0.00273	0.0072	-0.00778	-0.00234	0.00511	0.000655108	0.00683	-0.00107
	0.85467	0.00802	0.00226	0.00478	0.00715	0.00458	0.02833	0.02802	0.03523	0.02264	0.03349	0.02328	0.02581	-0.00438	0.01644	0.01561	-0.00205	0.01596	0.00194	0.00111		0.78833	0.00324	0.00678	0.00777	-0.00092592	0.00105	-0.000566694	-0.00295	0.00493	-0.00222	0.00529	-0.000133989	0.00324	0.0061	-0.00841	-0.00228	0.0064	-0.000414609	0.00662	-0.000340763
	0.888	0.00802	0.00122	0.00448	0.00659	0.00532	0.03747	0.03333	0.05083	0.02597	0.03175	0.02296	0.02413	-0.00193	0.02028	0.01385	-0.00195	0.01528	0.00245	0.000447863		0.82167	0.00265	0.00676	0.00704	-0.00131	0.00102	0.000346882	-0.00113	0.00579	-0.0022	0.0051	-0.00063399	0.00313	0.00515	-0.00894	-0.00276	0.00571	-0.00144	0.00748	-0.000248435
	0.92133	0.00937	0.00126	0.00583	0.00803	0.00643	0.03797	0.03277	0.05252	0.02436	0.03395	0.02391	0.02591	-0.00245	0.02004	0.01468	-0.00184	0.0166	0.0025	0.00188		0.855	0.00212	0.00602	0.00749	-0.00141	0.000670213	-0.000189543	-0.00187	0.0061	-0.00253	0.00459	-0.00171	0.00295	0.0044	-0.00909	-0.00383	0.00595	-0.00267	0.00776	-0.00108
	0.95467	0.00747	0.00163	0.00541	0.0065	0.00558	0.04081	0.03444	0.05519	0.02649	0.03322	0.02271	0.02506	-0.00194	0.02174	0.0131	-0.00275	0.01439	0.00255	0.00082112		0.88833	0.00242	0.00623	0.00667	-0.000941624	0.000468216	0.000554033	-0.00197	0.0062	-0.00208	0.00488	-0.000705968	0.00346	0.00417	-0.00932	-0.0028	0.00688	-0.00236	0.00789	6.62429e-05
	0.988	0.00667	0.00166	0.00483	0.00646	0.00487	0.04094	0.03429	0.05498	0.02571	0.03446	0.02418	0.02579	-0.00268	0.02132	0.0138	-0.00116	0.01665	0.00203	0.00169		0.92167	0.00268	0.00671	0.00765	-0.000597531	0.0017	-0.00255	-0.000763704	0.0073	-0.00147	0.00485	-0.00142	0.00392	0.00372	-0.00953	-0.00349	0.00741	-0.00266	0.00804	0.000688571
	1.02133	0.00801	0.000444978	0.00579	0.00671	0.00604	0.04087	0.0333	0.05253	0.02564	0.03401	0.02411	0.02522	-0.00415	0.02012	0.01201	-0.00231	0.01472	0.00205	-0.000300604		0.955	0.0017	0.00618	0.00853	-0.00036643	0.00313	-0.00354	-0.000548364	0.00761	-0.0011	0.00544	-0.00107	0.0048	0.00376	-0.00932	-0.00313	0.00953	-0.00239	0.00961	0.00101
	1.05467	0.00814	-0.000240906	0.00544	0.007	0.0052	0.04169	0.03339	0.05108	0.02549	0.03385	0.02298	0.02518	-0.00358	0.02067	0.01179	-0.000228792	0.01542	0.00214	0.000874014		0.98833	0.00202	0.00602	0.00777	-0.0016	0.00203	0.00118	-0.000413024	0.00996	-0.000818508	0.00513	-0.000954947	0.00518	0.00313	-0.00949	-0.003	0.00945	-0.00228	0.00902	0.00161
	1.088	0.00654	0.00152	0.00366	0.00531	0.00417	0.04025	0.03077	0.04501	0.02507	0.03434	0.02324	0.02507	-0.00617	0.01683	0.0125	-0.0021	0.01569	0.00205	-0.000684348		1.02167	0.00136	0.00628	0.00845	0.000405765	0.00392	-0.000601663	-0.000247688	0.01075	-0.00199	0.00436	-0.00205	0.00448	0.00269	-0.01052	-0.00407	0.00954	-0.00334	0.00876	0.00125
	1.12133	0.00728	-0.000497673	0.00489	0.00653	0.00449	0.04026	0.03128	0.04389	0.02339	0.0331	0.02145	0.02396	-0.00564	0.01652	0.0104	-0.00102	0.01434	0.00139	8.42905e-05		1.055	0.00256	0.0064	0.00815	-7.13405e-06	0.00357	-0.00118	0.00154	0.01137	-0.0017	0.00474	-0.00257	0.00481	0.00288	-0.01099	-0.00458	0.01076	-0.00311	0.00822	0.00187
	1.15467	0.00646	0.000630444	0.00464	0.00605	0.00474	0.03909	0.029	0.0403	0.02287	0.03303	0.02272	0.02421	-0.00839	0.01359	0.01153	-0.00287	0.01402	0.00117	0.000399909		1.08833	0.00235	0.00493	0.00828	-0.00115	0.00196	-0.000764512	2.99286e-06	0.01092	-0.000831278	0.00408	-0.00256	0.00476	0.00143	-0.01124	-0.00455	0.01014	-0.0031	0.00943	0.00168
	1.188	0.00648	0.00017456	0.00444	0.00554	0.00374	0.03823	0.0274	0.03687	0.02005	0.03245	0.02217	0.02309	-0.00963	0.01216	0.01003	-0.000809475	0.01349	0.00124	-0.000126453		1.12167	0.00198	0.00546	0.00763	-0.00030394	0.00161	0.000309064	0.000148329	0.01298	-0.000923875	0.0045	-0.00263	0.00593	0.00323	-0.01078	-0.0046	0.01059	-0.00256	0.00893	0.00199
	1.22133	0.00671	-0.000407323	0.0047	0.00537	0.00424	0.03891	0.02767	0.03533	0.02199	0.03163	0.02105	0.02239	-0.01059	0.01193	0.01163	-0.00135	0.01368	0.000669122	-0.000335815		1.155	0.00136	0.00521	0.00689	-0.000337838	0.00124	0.00132	0.000863669	0.01361	-0.00138	0.00421	-0.00316	0.00595	0.00693	-0.01165	-0.00512	0.0113	-0.00236	0.00868	0.00241
	1.25467	0.00706	0.000823793	0.00474	0.00639	0.00512	0.03699	0.02545	0.03112	0.01856	0.03203	0.02096	0.02236	-0.01177	0.00997	0.01008	-0.000567816	0.01373	0.00104	-0.00102		1.18833	0.001	0.00474	0.00703	-0.000995737	0.00155	0.000186216	-0.000590991	0.01357	-0.000145049	0.00459	-0.0033	0.00565	0.01556	-0.01107	-0.00524	0.01203	-0.00191	0.00918	0.00325
	1.288	0.0064	0.00143	0.00406	0.00509	0.00419	0.03911	0.02512	0.03104	0.02001	0.0307	0.01919	0.021	-0.01179	0.01064	0.01007	-0.00108	0.0137	0.000589518	-0.0021		1.22167	0.00148	0.0045	0.00717	-0.00171	0.000603207	0.00155	-0.000265654	0.01453	-0.000260645	0.00454	-0.00339	0.00566	0.01916	-0.0114	-0.00531	0.01271	-0.00136	0.00927	0.00347
	1.32133	0.00532	0.000530026	0.00446	0.00574	0.00355	0.03867	0.02416	0.03032	0.01824	0.03114	0.02013	0.02136	-0.01268	0.00931	0.00917	0.000587843	0.01378	0.00139	-0.00124		1.255	0.00242	0.00483	0.00832	-0.000498542	0.00252	-0.000146633	-0.000580314	0.01505	-0.000177232	0.00426	-0.00365	0.00625	0.02297	-0.01161	-0.00555	0.01329	0.00156	0.00945	0.0043
	1.35467	0.00712	-0.000301857	0.00481	0.00555	0.00493	0.03775	0.02238	0.0269	0.01793	0.03011	0.01966	0.02083	-0.01496	0.00748	0.0085	-0.000330828	0.01327	0.000288914	-0.000958302		1.28833	0.00197	0.00475	0.00815	-8.3441e-05	0.00256	0.00137	9.50261e-05	0.01603	-0.000366819	0.0042	-0.00406	0.0064	0.02477	-0.01158	-0.00594	0.0135	0.00687	0.00945	0.00342
	1.388	0.00579	0.000822259	0.00444	0.0056	0.0038	0.03837	0.02321	0.02769	0.01672	0.02965	0.01793	0.02004	-0.01324	0.00882	0.00778	0.000299502	0.01222	0.000311613	-0.00351		1.32167	0.0007331	0.00412	0.00805	7.65205e-06	0.00298	0.000240519	-0.000679638	0.01576	-0.000220416	0.00433	-0.00282	0.00698	0.02774	-0.01095	-0.00468	0.01438	0.01024	0.00989	0.00474
	1.42133	0.00596	-0.000455625	0.0033	0.00422	0.00322	0.03893	0.02278	0.0277	0.01733	0.02944	0.01777	0.02012	-0.01465	0.00892	0.0074	-0.000515169	0.01307	4.13127e-05	0.00616		1.355	0.00197	0.00455	0.0073	0.000897753	0.0018	0.000984095	0.000415702	0.01736	-0.000108002	0.00465	-0.0029	0.00706	0.03009	-0.01139	-0.00475	0.01457	0.0114	0.01096	0.00434
	1.45467	0.00702	0.000132492	0.00501	0.00613	0.00455	0.04002	0.02305	0.02917	0.01631	0.02922	0.01828	0.01957	-0.01414	0.0093	0.0074	-0.00063784	0.01279	0.00095201	0.01967		1.38833	0.00183	0.00477	0.00821	0.000558855	0.00293	0.00176	0.000701043	0.01842	8.44109e-05	0.0038	-0.00473	0.0064	0.03137	-0.0127	-0.00656	0.014	0.01092	0.00965	0.00465
	1.488	0.00629	0.000544609	0.00326	0.00385	0.00376	0.0392	0.02156	0.02767	0.0157	0.02891	0.01828	0.01985	-0.01567	0.00798	0.00584	-0.00039051	0.01275	0.000123709	0.031		1.42167	0.00184	0.00481	0.00823	-0.000245052	0.00227	0.00178	0.000316379	0.01948	0.000416814	0.00384	-0.00348	0.00733	0.0337	-0.01121	-0.0053	0.01564	0.0145	0.00978	0.00474
	1.52133	0.00589	-0.000324275	0.0037	0.00449	0.00314	0.03964	0.0219	0.02802	0.01656	0.02842	0.01704	0.01928	-0.01513	0.00926	0.00801	0.000364819	0.01315	0.000211408	0.03891		1.455	0.0015	0.00386	0.00828	-0.00115	0.00194	0.00294	-0.000298281	0.01991	0.000639227	0.00406	-0.00368	0.00771	0.03471	-0.01184	-0.00548	0.01571	0.01635	0.01105	0.00681
	1.55467	0.0055	-3.21585e-05	0.00256	0.00415	0.00345	0.04023	0.02168	0.02868	0.0165	0.02896	0.01789	0.01954	-0.01546	0.00841	0.00619	-0.000480852	0.01118	5.91051e-05	0.04731		1.48833	0.00293	0.00501	0.00861	0.00125	0.00316	0.0052	0.000577059	0.02079	0.00167	0.00391	-0.00499	0.00784	0.03638	-0.01222	-0.00677	0.01601	0.01767	0.01056	0.00645
	1.588	0.00448	-0.00139	0.00199	0.00299	0.00254	0.03889	0.02031	0.02769	0.01342	0.02886	0.01761	0.01929	-0.01584	0.00799	0.00595	-0.000475522	0.01215	0.000757804	0.05451		1.52167	0.0025	0.00431	0.00747	-0.000143756	0.000796205	0.00382	0.000492395	0.02128	0.00102	0.00389	-0.00483	0.00841	0.0384	-0.0125	-0.00658	0.01721	0.01909	0.01118	0.00683
	1.62133	0.00553	-0.000257926	0.00345	0.00377	0.00366	0.0405	0.02145	0.02855	0.01578	0.02731	0.01632	0.01839	-0.01716	0.00829	0.0053		0.012	-0.000205496	0.05426		1.555	0.00237	0.00409	0.00741	0.000306345	0.00222	0.00403	0.000607736	0.02164	0.00133	0.00384	-0.00523	0.0078	0.03903	-0.01254	-0.00698	0.01736	0.02055	0.01124	0.00723
	1.65467	0.00636	-0.000728809	0.00329	0.00317	0.00411	0.03982	0.02087	0.02879	0.01327	0.02823	0.01734	0.01872	-0.01674	0.00852	0.00637	-0.000749864	0.01253	0.000780201	0.05101		1.58833	0.000312165	0.00385	0.00936	0.000385446	0.00391	0.00307	0.00139	0.02293	0.000909871	0.00418	-0.00533	0.0088	0.0403	-0.01252	-0.00706	0.01785	0.021	0.01106	0.00672
	1.688	0.00438	-0.000502692	0.00259	0.00296	0.00335	0.04119	0.02206	0.03027	0.01565	0.02775	0.01615	0.01808	-0.01815	0.00899	0.00453	0.000483466	0.01106	0.0003809	0.05055		1.62167	0.000152046	0.00402	0.00791	0.00046154	0.00279	0.00335	-0.000151588	0.02252	0.00182	0.00417	-0.00577	0.00877	0.04223	-0.01297	-0.00748	0.01875	0.02268	0.01228	0.00717
	1.72133	0.00574	-0.00118	0.0036	0.00437	0.00345	0.03831	0.01994	0.02481	0.01258	0.02889	0.01673	0.01849	-0.01868	0.0061	0.00548	-0.000664204	0.01137	-0.000134401	0.04637		1.655	0.00096093	0.00413	0.00715	0.00134	0.00257	0.00254	0.0014	0.02324	0.000790687	0.00349	-0.00606	0.00884	0.043	-0.01356	-0.00775	0.01817	0.02278	0.01155	0.0062
	1.75467	0.0042	-0.00057446	0.00237	0.00262	0.00276	0.0388	0.02212	0.02524	0.01307	0.02686	0.01597	0.01718	-0.01992	0.00617	0.00274	0.000805125	0.01126	0.000388296	0.04321		1.68833	0.000890814	0.00362	0.00731	0.000401742	0.00188	0.00515	-0.000200908	0.02445	0.00146	0.00367	-0.00655	0.00886	0.0439	-0.01408	-0.00822	0.01816	0.02443	0.01145	0.00751
	1.788	0.00447	-0.000423343	0.00178	0.0028	0.00276	0.03639	0.02061	0.02284	0.01059	0.02739	0.01701	0.0176	-0.02144	0.00432	0.00565	0.000307454	0.01088	0.000244995	0.04275		1.72167	0.00109	0.0039	0.00798	-0.000160165	0.0035	0.00259	-0.000815571	0.02434	0.0019	0.00363	-0.00552	0.00958	0.04496	-0.0135	-0.00717	0.01965	0.02521	0.01184	0.00802
	1.82133	0.00452	-0.00114	0.00123	0.00256	0.00328	0.03791	0.02296	0.02386	0.01039	0.02561	0.01463	0.01593	-0.02183	0.00406	0.00435	-0.000452216	0.01139	0.000794694	0.03971		1.755	0.000571578	0.00319	0.00875	-0.00124	0.00329	0.00315	-0.000670231	0.02476	0.000855917	0.00285	-0.00604	0.00876	0.04604	-0.0138	-0.00768	0.01976	0.02516	0.01151	0.00653
	1.85467	0.00408	-0.00078811	0.00187	0.0028	0.00234	0.03666	0.02213	0.02159	0.00965	0.02564	0.01494	0.01606	-0.02371	0.00341	0.00429	-0.000669887	0.01113	-0.000284609	0.03969		1.78833	0.000707462	0.00325	0.00743	7.30381e-05	0.00262	0.00495	-0.000544891	0.02576	0.00214	0.00328	-0.00688	0.00818	0.0458	-0.01425	-0.0085	0.0214	0.02593	0.01318	0.00858
	1.888	0.00364	-0.00173	0.00273	0.00293	0.00306	0.03628	0.02388	0.02205	0.00926	0.02487	0.01389	0.01491	-0.02276	0.00382	0.00246	0.000196442	0.01126	-0.000373909	0.03615		1.82167	0.00132	0.00343	0.0081	0.00137	0.00406	0.00261	-0.000199555	0.02512	0.00272	0.00334	-0.00684	0.00908	0.0471	-0.01464	-0.00844	0.02189	0.02664	0.01215	0.01044
	1.92133	0.00345	-0.00142	0.00139	0.00235	0.00169	0.03709	0.02546	0.02358	0.00955	0.02468	0.01346	0.01574	-0.02316	0.0043	0.00175	9.77719e-05	0.00995	0.00018279	0.03432		1.855	0.00177	0.00312	0.00697	-0.000696767	0.00191	0.00819	0.000135785	0.02616	0.0027	0.0035	-0.00769	0.00849	0.04742	-0.01506	-0.00927	0.02237	0.02686	0.01319	0.01067
	1.95467	0.00386	-0.00188	0.00249	0.00302	0.00309	0.03485	0.0251	0.02226	0.00739	0.02489	0.01444	0.01496	-0.02496	0.00269	0.00107	-0.00116	0.00998	-0.000624513	0.03412		1.88833	0.00203	0.0035	0.00801	0.000451334	0.00411	0.00554	0.00125	0.02653	0.00322	0.00383	-0.00691	0.00959	0.05905	-0.01466	-0.00847	0.0248	0.02806	0.01389	0.01163
	1.988	0.00414	-0.000867644	0.00236	0.00291	0.00256	0.03574	0.02837	0.02567	0.00784	0.02331	0.01264	0.01429	-0.02394	0.00378	-0.000519882	0.00040043	0.00966	-0.000370814	0.03192		1.92167	0.000851991	0.00252	0.00828	-0.00123	0.00192	0.01156	0.000136462	0.02919	0.00367	0.00411	-0.00685	0.00897	0.06922	-0.01373	-0.0084	0.025	0.02997	0.0143	0.01108
	2.02133	0.00336	-0.00202	0.000731961	0.0018	0.0016	0.03509	0.02929	0.02576	0.00708	0.02397	0.01278	0.01451	-0.02595	0.00295	0.000874466	-0.00065124	0.00958	-0.000851115	0.03091		1.955	0.000576875	0.00298	0.00685	-0.000464472	0.0016	0.00664	0.000301802	0.02637	0.00263	0.0032	-0.00831	0.0081	0.0757	-0.01453	-0.00984	0.02551	0.02991	0.01357	0.0105
	2.05467	0.00375	-0.00101	0.00169	0.00284	0.00278	0.03601	0.03104	0.0263	0.00637	0.02339	0.01254	0.01369	-0.02585	0.00344	0.000568806	-0.000420911	0.00914	-0.000746418	0.02912		1.98833	0.00102	0.00293	0.00781	7.76298e-05	0.00211	0.00682	0.000557142	0.02796	0.00294	0.00318	-0.00791	0.00889	0.08117	-0.01455	-0.00942	0.03421	0.03079	0.01362	0.01144
	2.088	0.00257	-0.00125	0.00154	0.00281	0.00202	0.03684	0.03386	0.02949	0.00609	0.02281	0.01272	0.01386	-0.0262	0.00412	-0.000536846	-0.000142581	0.0097	-0.000140719	0.03201		2.02167	-0.00096136	0.00235	0.00789	-4.82772e-05	0.00354	0.00737	-0.000217522	0.02816	0.00311	0.00362	-0.00868	0.00932	0.08493	-0.0146	-0.01017	0.03964	0.03184	0.01395	0.01205
	2.12133	0.00349	-0.00221	0.00192	0.00321	0.00244	0.03669	0.03461	0.02972	0.00683	0.02275	0.01238	0.01378	-0.02635	0.00403	-0.000378498	-0.000767252	0.00969	-0.000801019	0.03683		2.055	0.00121	0.00302	0.00717	0.000311824	0.00203	0.00739	0.00158	0.02921	0.00301	0.00317	-0.00811	0.00916	0.08851	-0.01408	-0.00959	0.04404	0.0323	0.01437	0.01138
	2.15467	0.00291	0.000171938	0.000657576	0.00229	0.00122	0.03672	0.03634	0.03179	0.00661	0.02285	0.01261	0.01331	-0.02561	0.00486	-9.91583e-05	-0.000744923	0.00845	-9.23223e-05	0.03453		2.08833	0.0013	0.00229	0.00685	-0.000601074	0.00125	0.00932	-0.000576841	0.02845	0.00457	0.00354	-0.00593	0.0102	0.09284	-0.01154	-0.0074	0.04949	0.03408	0.01525	0.01378
	2.188	0.0017	-0.000177945	0.00113	0.00229	0.00186	0.03635	0.03689	0.03095	0.00609	0.02283	0.01179	0.01341	-0.02821	0.00372	0.00028519	-0.000362593	0.00964	-0.00179	0.03473		2.12167	0.000329288	0.00294	0.00828	-0.000535981	0.00369	0.00367	-0.00141	0.03011	0.00363	0.00299	-0.00264	0.00964	0.09491	-0.00609	-0.00407	0.05224	0.03395	0.01462	0.01328
	2.22133	0.00347	-0.000586829	0.0019	0.00273	0.00168	0.03685	0.03829	0.03251	0.00507	0.02195	0.01194	0.01254	-0.02801	0.00439	0.000262539	-0.000456264	0.00869	-0.00103	0.0368		2.155	0.000431172	0.00327	0.00801	0.00016912	0.00331	0.00987	-0.00121	0.03023	0.00356	0.00314	0.001	0.01017	0.09944	-0.00198	-0.000418251	0.05439	0.03462	0.01422	0.01318
	2.25467	0.00208	0.000796288	0.000234288	0.00159	0.00103	0.03411	0.03824	0.03046	0.00554	0.02161	0.01128	0.01263	-0.0295	0.00306	-0.000805122	-0.0011	0.00814	-0.00151	0.03595		2.18833	0.000406056	0.00266	0.00587	0.00116	0.00135	0.00684	-0.000880824	0.02839	0.00436	0.00324	0.00438	0.01056	0.10567	0.000975096	0.00298	0.05798	0.03527	0.01497	0.0148
	2.288	0.00264	0.00145	0.00104	0.00211	0.00208	0.03495	0.04009	0.03204	0.00315	0.02177	0.01047	0.01159	-0.02991	0.00453	-0.00101	-0.000760605	0.00826	-0.00102	0.03265		2.22167	0.00144	0.00168	0.00629	-0.00154	-0.000843801	0.01007	-0.000115488	0.03094	0.00587	0.00303	0.00731	0.01131	0.11037	0.00342	0.00591	0.06007	0.03571	0.01535	0.01839
	2.32133	0.00256	0.000611521	0.00175	0.00194	0.00132	0.03525	0.04111	0.032	0.00466	0.02097	0.01086	0.01174	-0.03077	0.0037	-0.00173	-0.00136	0.00882	-0.001	0.03395		2.255	0.00188	0.00278	0.00718	3.44159e-05	0.0012	0.01038	-0.000100148	0.03175	0.00941	0.00352	0.00873	0.0106	0.11297	0.00459	0.00736	0.06272	0.03645	0.01801	0.02784
	2.35467	0.00305	0.00188	0.00153	0.00191	0.00179	0.03453	0.04008	0.03162	0.00232	0.02137	0.01006	0.01125	-0.03155	0.0032	-0.00103	0.000143053	0.00719	-0.00144	0.02893		2.28833	0.000689704	0.00188	0.00607	-0.000541483	0.000189205	0.01215	-0.000694808	0.03203	0.01167	0.00432	0.0109	0.0111	0.11555	0.00643	0.00955	0.06523	0.03742	0.02046	0.03466
	2.388	0.00387	0.00156	0.00251	0.00237	0.00266	0.03688	0.04275	0.03343	0.00587	0.02044	0.00931	0.01024	-0.03106	0.00424	-0.00178	-0.000478617	0.00816	-0.000351432	0.0287		2.32167	0.000123585	0.000898711	0.00808	-0.00148	0.00196	0.01217	-0.000139472	0.03338	0.01371	0.00295	0.01285	0.01059	0.11709	0.00661	0.01151	0.06589	0.0368	0.02256	0.04059
	2.42133	0.00164	0.00122	0.000725809	0.000989158	0.00108	0.03448	0.04189	0.03341	0.00201	0.02163	0.01056	0.01118	-0.03211	0.00351	-0.0034	-0.000556567	0.0081	-0.00105	0.02273		2.355	-0.000208531	0.00209	0.00759	0.0021	0.0043	0.00936	-0.000944132	0.03141	0.01731	0.00325	0.01271	0.01083	0.1188	0.00611	0.01139	0.06907	0.03759	0.02712	0.04801
	2.45467	0.00164	0.00161	0.00172	0.00205	0.00215	0.03602	0.04428	0.03474	0.00359	0.01977	0.00865	0.00997	-0.03322	0.00368	-0.00207	-0.00168	0.00771	-0.00211	0.02774		2.38833	0.0014	0.00102	0.00581	-0.00154	-0.000722796	0.01455	2.12087e-05	0.03186	0.02026	0.00352	0.01478	0.01131	0.12009	0.00749	0.01348	0.07148	0.03801	0.02954	0.05253
	2.488	0.00287	0.00111	0.00202	0.00225	0.00223	0.03597	0.04492	0.03657	0.00215	0.02031	0.01052	0.01014	-0.03284	0.00471	-0.00636	-0.000492958	0.00716	-0.0015	0.02582		2.42167	-0.00124	0.00101	0.00756	-0.00142	0.0015	0.0126	-0.000373455	0.03433	0.02139	0.00296	0.01559	0.01055	0.11997	0.00741	0.0143	0.07204	0.03774	0.0323	0.05499
	2.52133	0.000780577	0.00129	0.000818521	0.00118	0.00105	0.03541	0.04494	0.03495	0.0018	0.02045	0.00856	0.00998	-0.03434	0.00374	-0.00504	-2.86288e-05	0.00754	-0.00159	0.02292		2.455	-0.000205883	0.00184	0.00748	0.00157	0.00442	0.01197	0.000711885	0.03345	0.02218	0.00373	0.01501	0.01057	0.1216	0.00712	0.01374	0.07182	0.03765	0.03411	0.05895
	2.55467	0.00211	-0.000237664	0.000156425	0.00158	0.00166	0.03685	0.04752	0.03885	0.00825	0.01957	0.00885	0.00921	-0.02868	0.00935	-0.00795	-0.00103	0.00778	-0.00143	0.0243		2.48833	-0.000774999	0.00104	0.00832	0.000220109	0.004	0.01372	0.00181	0.03463	0.02409	0.00347	0.01688	0.01109	0.12234	0.0084	0.01563	0.07352	0.03855	0.03593	0.06071
	2.588	0.00288	0.000507453	0.00163	0.00194	0.00204	0.03729	0.04734	0.03679	0.03777	0.02673	0.01465	0.01555	-0.01974	0.01982	-0.00668	-0.00080397	0.00686	-0.00278	0.0242		2.52167	-0.000212118	0.00122	0.00806	0.000717202	0.00366	0.01644	0.00154	0.0345	0.02488	0.00405	0.01787	0.0119	0.12431	0.0087	0.01663	0.074	0.03881	0.03664	0.06207
	2.62133	0.00056368	0.00162	-0.000216766	0.000582693	0.000448544	0.03625	0.04805	0.03932	0.04409	0.06447	0.03986	0.03583	-0.01524	0.02548	-0.0054	-0.000274641	0.00732	-0.00143	0.02411		2.555	-0.000767234	0.00118	0.007	0.000354303	0.00382	0.01216	0.000837902	0.03406	0.02563	0.00391	0.01815	0.01219	0.12408	0.0087	0.01694	0.07481	0.03876	0.03826	0.0622
	2.65467	0.000842714	0.00103	-0.000116863	0.000495782	0.000699194	0.03762	0.04848	0.03949	0.0451	0.07873	0.04797	0.04231	-0.01285	0.02766	-0.00507	-0.000639311	0.00617	-0.000909845	0.0254		2.58833	0.00017065	0.00121	0.00641	0.00204	0.00357	0.01317	0.00168	0.03487	0.02419	0.0027	0.01849	0.01066	0.12407	0.00872	0.01729	0.07274	0.03762	0.03773	0.06097
	2.688	0.00174	0.00125	0.0012	0.00154	0.00189	0.03654	0.04838	0.03957	0.0453	0.08491	0.05079	0.04558	-0.01214	0.02998	-0.000193629	-0.000546982	0.00771	-0.000818146	0.02192		2.62167	0.00048053	0.001	0.00738	-0.00126	0.00315	0.01536	8.85781e-05	0.03604	0.0247	0.00284	0.02284	0.01138	0.12497	0.01228	0.02165	0.07363	0.03905	0.03815	0.06153
	2.72133	-7.12164e-05	0.000285919	-0.000432054	0.00116	0.000724496	0.03774	0.05008	0.04163	0.04949	0.08971	0.0516	0.04728	-0.01232	0.03152	0.00637	-0.00158	0.00662	-0.00123	0.02347		2.655	0.000966414	0.000656097	0.00592	0.000144599	0.00254	0.01652	0.000683918	0.03535	0.02536	0.00344	0.02694	0.01176	0.12592	0.01483	0.02578	0.0749	0.0391	0.03759	0.06381
	2.75467	-0.000145183	0.00149	0.00118	0.00198	0.00148	0.0383	0.05062	0.04302	0.04981	0.09487	0.05471	0.04929	-0.01147	0.03313	0.00923	-2.83229e-05	0.00681	-0.00096475	0.02159		2.68833	0.000469298	0.000631136	0.00708	0.000686701	0.0037	0.01584	0.000789259	0.0363	0.02611	0.00339	0.0301	0.01183	0.12705	0.01636	0.02896	0.07576	0.03982	0.03939	0.06512
	2.788	0.00133	0.000674152	0.00105	0.00209	0.00168	0.03867	0.05227	0.04368	0.05331	0.09839	0.05814	0.05108	-0.0105	0.03408	0.01395	-0.0012	0.00613	-0.000491051	0.021		2.72167	-1.88211e-05	0.000966174	0.00823	0.00257	0.00969	0.01461	0.000494595	0.0371	0.02696	0.0024	0.03198	0.01136	0.12776	0.01745	0.03085	0.075	0.03998	0.03879	0.06666
	2.82133	0.000174887	0.00148	0.000242658	0.00109	0.00109	0.03782	0.05188	0.04562	0.05323	0.10157	0.06117	0.05327	-0.00972	0.0354	0.02187	-0.000567664	0.00659	-0.00172	0.01728		2.755	-0.000598937	0.000527213	0.00909	0.00305	0.01435	0.01704	0.000459935	0.03864	0.0275	0.00314	0.03475	0.01214	0.12859	0.01907	0.03364	0.07573	0.03965	0.04043	0.06826
	2.85467	0.000251921	0.00112	0.000416561	0.00102	0.00142	0.03828	0.05246	0.04527	0.05495	0.10359	0.06228	0.05383	-0.00965	0.03562	0.03533	-0.000723335	0.00667	-0.000204654	0.01844		2.78833	6.29468e-05	0.000477252	0.00869	0.00533	0.01781	0.01343	-0.000244725	0.03694	0.02823	0.00253	0.03616	0.01143	0.12783	0.01967	0.03507	0.07608	0.04014	0.04061	0.06891
	2.888	0.00139		0.00152	0.0027	0.00263	0.0371	0.05265	0.04483	0.0545	0.10513	0.06377	0.05501	-0.0092	0.03609	0.04951	-0.00103	0.00696	-0.00169	0.01905		2.82167	0.000279827	0.00021129	0.01108	0.00599	0.02288	0.01726	0.000920611	0.03925	0.02781	0.0026	0.039	0.01246	0.13092	0.02103	0.03792	0.07769	0.03963	0.04239	0.07044
	2.92133	0.000411991	0.000287501	0.00010437	0.000842496	0.0009734	0.03788	0.05405	0.0467	0.05755	0.10552	0.06396	0.05484	-0.01011	0.03714	0.05865	-0.00126	0.00559	-0.00116	0.01824		2.855	0.000648711	0.000740329	0.01118	0.00867	0.02598	0.01227	-0.000604048	0.03873	0.02967	0.00297	0.03955	0.01416	0.13111	0.02157	0.03849	0.07922	0.04071	0.04365	0.073
	2.95467	3.20244e-05	0.00236	0.000784273	0.00151	0.00058105	0.03712	0.05455	0.04863	0.05682	0.10588	0.06769	0.05564	-0.00952	0.03805	0.05941	-0.000199347	0.00597	-0.00125	0.01547		2.88833	-0.000698405	0.000735368	0.01271	0.00986	0.03065	0.01365	0.000711292	0.03947	0.02843	0.00271	0.03974	0.01518	0.13267	0.02143	0.0387	0.07921	0.04011	0.04246	0.07213
	2.988	0.000918059	0.00111	0.000607178	0.0013	0.002	0.03757	0.0547	0.04808	0.05938	0.10681	0.06814	0.05583	-0.00861	0.03828	0.05715	9.09824e-05	0.00533	-0.00209	0.01928		2.92167	0.00104	0.000689406	0.01287	0.01004	0.03119	0.01585	0.00115	0.03959	0.02926	0.00268	0.04092	0.01593	0.13225	0.02143	0.03989	0.07969	0.04007	0.04355	0.07194
	3.02133	0.000548094	0.000504851	0.000649082	0.00159	0.00121	0.03535	0.05297	0.04771	0.05802	0.10789	0.06853	0.05602	-0.00899	0.03767	0.05524	-0.000588688	0.00507	-0.00145	0.01493		2.955	0.00015836	0.000665445	0.01343	0.01244	0.03465	0.01512	-3.80319e-05	0.04023	0.02906	0.00336	0.04264	0.01613	0.13457	0.02275	0.04163	0.08133	0.04036	0.04393	0.07263
	3.05467	-0.000759872	0.00176	-0.000377015	0.000614852	-3.79979e-05	0.03759	0.0556	0.04994	0.06165	0.10705	0.06964	0.05617	-0.00694	0.03922	0.05498	-0.000445358	0.006	-0.00243	0.01431		2.98833	0.00155	0.000615484	0.01467	0.0139	0.03667	0.01742	-0.000132692	0.03996	0.02939	0.00298	0.0437	0.01563	0.13367	0.02297	0.04272	0.08092	0.0399	0.04403	0.07274
	3.088	-0.000324837	0.00115	0.00043789	0.00155	0.000453653	0.03364	0.05248	0.04522	0.05969	0.10919	0.07244	0.05766	-0.00826	0.03632	0.05322	-0.000116029	0.00432	-0.00205	0.01682		3.02167	0.000324124	1.25223e-05	0.01403	0.01452	0.03882	0.01432	-0.00152	0.03896	0.02873	0.00313	0.04401	0.01664	0.13489	0.02339	0.04304	0.08084	0.03988	0.04425	0.07208
	3.12133	0.000196197	0.0009322	0.000996794	0.00153	0.000584304	0.03284	0.0522	0.0459	0.06144	0.10677	0.07177	0.05638	-0.00887	0.03555	0.05532	-0.0002717	0.00502	-0.000619065	0.01846		3.055	0.00275	-0.000222439	0.01451	0.014	0.03777	0.01642	-0.00136	0.04033	0.02922	0.00376	0.04442	0.01651	0.13599	0.02387	0.04347	0.08291	0.04013	0.04544	0.07385
	3.15467	-0.000658769	0.00106	-0.000397303	0.000745119	-0.000312046	0.03012	0.0513	0.04293	0.05904	0.10746	0.07297	0.05673	-0.00781	0.03503	0.0532	0.00022763	0.00409	-0.00194	0.01683		3.08833	0.00173	-0.0002384	0.01403	0.01377	0.03792	0.01697	0.000503325	0.03987	0.02867	0.00307	0.04672	0.01664	0.13623	0.02461	0.04579	0.08164	0.03978	0.04459	0.07296
	3.188	-0.000350734	0.000741433	-7.83982e-05	0.000682209	0.000447605	0.02778	0.04908	0.04097	0.05809	0.10588	0.07252	0.05682	-0.00901	0.03325	0.05231	-0.000963041	0.00441	-0.000817669	0.01767		3.12167	0.000821773	-0.000574362	0.01496	0.01539	0.04094	0.01474	-0.000621339	0.03957	0.02726	0.00313	0.04722	0.01687	0.13797	0.02459	0.0463	0.08164	0.03935	0.04514	0.07148
	3.22133	-0.000632699	0.00139	-0.000635494	0.00103	-1.97441e-05	0.02761	0.05076	0.04217	0.05908	0.10567	0.07009	0.05654	-0.00665	0.03481	0.05069	2.42882e-05	0.00357	-0.00162	0.016		3.155	0.00244	-0.000701323	0.01464	0.01542	0.0398	0.01572	-0.000555999	0.03926	0.02824	0.00361	0.05064	0.01872	0.13893	0.02593	0.04974	0.08243	0.03974	0.04519	0.0717
	3.25467	-0.00141	0.0018	-0.00118	-0.000629613	4.1906e-05	0.02636	0.04994	0.04031	0.05786	0.10597	0.07148	0.05772	-0.00934	0.03237	0.04971	-0.00141	0.00376	-0.00186	0.01504		3.18833	0.002	-0.00127	0.01578	0.01561	0.0414	0.01717	-0.000450658	0.04099	0.02744	0.00424	0.05163	0.01797	0.14023	0.02564	0.05075	0.08181	0.04004	0.04505	0.07204
	3.288	-0.00073363	0.00118	2.53139e-05	0.000799476	0.000344557	0.02539	0.05017	0.04273	0.05815	0.10469	0.07242	0.05703	-0.00691	0.03423	0.04921	-0.000422053	0.00326	-0.00173	0.01589		3.22167	0.00188	-0.000473246	0.01644	0.01713	0.04303	0.01705	-0.00199	0.04114	0.02736	0.00399	0.05319	0.01756	0.14042	0.02603	0.05232	0.08219	0.04028	0.04504	0.07198
	3.32133	0.000828404	0.00213	0.000846218	0.000642565	0.000983208	0.02645	0.05154	0.04449	0.06174	0.10644	0.07193	0.05816	-0.00564	0.03649	0.04705	-0.00163	0.00356	-0.00199	0.01664		3.255	0.00218	-0.000514207	0.01678	0.01736	0.04465	0.01742	-0.0012	0.04153	0.028	0.00444	0.05508	0.01899	0.14307	0.02664	0.05424	0.08307	0.0415	0.04571	0.07293
	3.35467	-0.000353562	0.00106	0.000239122	0.000454654	0.000791858	0.02326	0.05095	0.04437	0.0611	0.10897	0.07528	0.05991	-0.00544	0.03678	0.0467	0.000129606	0.00269	-0.00221			3.28833	0.00242	-0.00118	0.01545	0.0172	0.04261	0.01649	-0.00104	0.04099	0.02807	0.00405	0.0553	0.01881	0.14184	0.027	0.05447	0.08275	0.04115	0.04609	0.07302
	3.388	-0.000297527	0.00261	8.1026e-05	0.000307744	0.0013	0.02346	0.05236	0.0475	0.06504	0.11005	0.07493	0.06055	-0.0042	0.03773	0.04726	-0.000625065	0.00292	-0.00211	0.01312		3.32167	0.00029507	-0.00138	0.01506	0.01675	0.04503	0.01574	-0.00282	0.04053	0.02735	0.00335	0.05664	0.02019	0.14249	0.0276	0.05583	0.0829	0.04097	0.04652	0.07231
	3.42133	-0.000304492	0.000994248	0.00058993	0.00116	0.00081716	0.02085	0.05173	0.04643	0.06324	0.11369	0.07737	0.06202	-0.00482	0.03792	0.04617	9.52645e-05	0.0033	-0.00257	0.01337		3.355	0.00213	-0.0013	0.01626	0.01732	0.04641	0.01584	-0.00235	0.04093	0.02845	0.00375	0.05821	0.02158	0.14206	0.02856	0.05742	0.08388	0.04155	0.04806	0.07436
	3.45467	-0.000935458	0.00223	-0.00113	-0.000350078	0.00054681	0.01978	0.05161	0.04658	0.06583	0.11327	0.07746	0.06212	-0.00414	0.03809	0.04318	-0.000355406	0.00181	-0.0017	0.01098		3.38833	0.00163	-0.00129	0.01607	0.01773	0.04617	0.01617	-0.00214	0.04166	0.02835	0.00362	0.05869	0.02149	0.14248	0.02799	0.05792	0.08527	0.04108	0.0479	0.07373
	3.488	-0.000492423	0.00348	0.000291738	0.000404011	0.000895461	0.01839	0.05188	0.04807	0.06735	0.11516	0.07972	0.06349	-0.00431	0.03878	0.0437	0.00107	0.00285	-0.00314	0.00938		3.42167	-0.00156	-0.00149	0.01985	0.01769	0.05127	0.00206	-0.00385	0.04296	0.02824	0.00364	0.05998	0.02273	0.14223	0.02853	0.05922	0.08488	0.04098	0.04838	0.07509
	3.52133	-0.000675389	0.00328	-0.000151357	0.0004671	0.000732112	0.01701	0.05108	0.04855	0.06718	0.1163	0.08058	0.06433	-0.00356	0.03908	0.0409	0.00119	0.00095187	-0.00171	0.00794		3.455	6.56022e-05	-0.000361975	0.01759	0.01954	0.05128	0.01439	-0.00301	0.04101	0.02945	0.00399	0.06162	0.02278	0.14257	0.0296	0.06088	0.08685	0.04101	0.04941	0.07578
	3.55467	-0.00217	0.0045	-0.00153	-0.000448811	-3.12382e-05	0.01442	0.05112	0.04774	0.06573	0.11738	0.08106	0.06462	-0.00318	0.0383	0.04249	0.00306	0.00221	-0.00296	0.00771		3.48833	0.000827486	-0.0015	0.01748	0.02007	0.05116	0.01588	-0.00115	0.04267	0.02939	0.00388	0.06028	0.02202	0.1422	0.02901	0.05956	0.08529	0.04047	0.04989	0.07552
	3.588	-0.00066832	0.00924	-0.00044655	0.000437279	0.000492413	0.01319	0.05149	0.04759	0.06827	0.11617	0.08134	0.06448	-0.00588	0.03818	0.03959	0.00291	0.00132	-0.00234	0.00663		3.52167	0.00114	-0.00137	0.01841	0.01978	0.05293	0.01603	-0.00184	0.04306	0.02903	0.00363	0.06237	0.02328	0.14361	0.02985	0.06166	0.08684	0.04038	0.05057	0.07641
	3.62133	-0.00206	0.00973	-0.00116	-0.000388632	-0.000557936	0.01175	0.05017	0.04674	0.06725	0.11756	0.08183	0.06422	-0.00621	0.03833	0.04022	0.0042	0.00197	-0.00282	0.00552		3.555	0.000945251	-0.00145	0.01783	0.02038	0.05218	0.01858	-0.00205	0.04351	0.02986	0.00438	0.06448	0.02337	0.14416	0.03244	0.0638	0.08718	0.04133	0.05224	0.07802
	3.65467	-0.00129	0.01191	-0.00141	0.000395457	-0.000453286					0.11763	0.08189	0.06376			0.03888	0.00314	5.83341e-05	-0.00279	0.00339		3.58833	0.00161	-0.000839821	0.01882	0.02236	0.05331	0.01706	-0.000896592	0.04426	0.03058	0.0042	0.06487	0.02323	0.14419	0.03305	0.06421	0.08668	0.04134	0.0531	0.0789
	3.688	-0.000791217	0.01221	-0.000455838	0.00124	0.000706365	0.00972	0.05047	0.04865	0.06824				-0.00721	0.03845	0.03878	0.00343	0.00116	-0.0027	0.00205		3.62167	0.00159	-0.00163	0.01871	0.02134	0.05425	0.01343	-0.00176	0.04291	0.03042	0.00447	0.06782	0.02453	0.14624	0.03473	0.06716	0.08793	0.0409	0.05416	0.07913
	3.72133	-0.00167	0.01291	-0.00161	-0.000435365	-0.000803984	0.00656	0.04831	0.04539	0.06587	0.11836	0.08107	0.06316	-0.00867	0.03819	0.03742	0.00407	0.000302571	-0.00228	0.0017		3.655	0.00178	-0.00196	0.01808	0.01975	0.0523	0.01572	-0.00254	0.04378	0.03078	0.00409	0.06753	0.02395	0.14487	0.03531	0.06689	0.08762	0.04061	0.05518	0.0802
	3.75467	-0.00234	0.01454	-0.00185	-0.000460276	-0.00133	0.00586	0.04882	0.04593	0.06778	0.1168	0.08061	0.06182	-0.00803	0.03941	0.03819	0.00385	0.000899685	-0.00267	-0.000280835		3.68833	0.000765783	-0.00169	0.01815	0.02141	0.05441	0.01342	-0.00198	0.04373	0.03051	0.00358	0.06986	0.02513	0.14409	0.03686	0.06925	0.08716	0.04054	0.05357	0.0804
	3.788	-0.00136	0.0159	-0.00152	0.000442813	-0.000485683	0.00329	0.047	0.0442	0.06676	0.11786	0.08209	0.0633	-0.00811	0.03916	0.03812	0.00436	0.000346803	-0.0032	0.000361803		3.72167	0.00185	-0.0012	0.01858	0.0225	0.05428	0.01449	-0.00331	0.04377	0.03127	0.00403	0.0707	0.02678	0.14563	0.03782	0.07009	0.08836	0.04095	0.05641	0.08259
	3.82133	-0.00127	0.01692	-0.0011	5.59027e-05	-0.000399032	0.00292	0.048	0.04598	0.06573	0.11748	0.08042	0.06266	-0.00866	0.04018	0.03874	0.00389	0.00176	-0.00218	0.003		3.755	0.00148	-0.0015	0.0187	0.02147	0.05408	0.01456	-0.00221	0.04431	0.03121	0.00421	0.07166	0.02788	0.14552	0.03844	0.07108	0.08866	0.04041	0.0567	0.0821
	3.85467	-0.00148	0.01709	-0.0018	0.000244992	-0.000755382	0.00227	0.0478	0.04444	0.06769	0.11821	0.08166	0.06298	-0.01033	0.03977	0.0383	0.00412	0.000752036	-0.00326	0.03124		3.78833	0.00289	-0.00153	0.01856	0.02276	0.05412	0.01606	-0.00289	0.04347	0.03184	0.00326	0.07378	0.03026	0.14771	0.04105	0.07322	0.08954	0.04174	0.05699	0.08271
	3.888	-0.00184	0.01856	-0.0014	-0.000150919	-0.000228731	0.0012	0.04548	0.04354	0.06636	0.11767	0.08203	0.06186	-0.01084	0.03914	0.03619	0.00386	0.001	-0.00256	0.03765		3.82167	0.00292	-0.00158	0.01897	0.02098	0.05384	0.01467	-0.00215	0.04454	0.03271	0.00436	0.07411	0.03041	0.14839	0.04215	0.07356	0.08895	0.04124	0.05805	0.08432
	3.92133	-0.00189	0.01743	-0.0017	-0.00045783	-0.00126	0.000200473	0.04605	0.0443	0.06563	0.11738	0.08233	0.06171	-0.00987	0.03876	0.03619	0.00463	0.00121	-0.00298	0.04228		3.855	0.00261	-0.00191	0.01978	0.02195	0.05549	0.01574	-0.00198	0.04419	0.03256	0.00282	0.07532	0.03207	0.15027	0.04323	0.0748	0.08999	0.04145	0.05791	0.08494
	3.95467	-0.00191	0.01774	-0.000888606	4.8259e-05	-0.00044743	0.000190339	0.0469	0.045	0.06615	0.11736	0.082	0.06245	-0.01226	0.03927	0.03491	0.00545	0.000345387	-0.00247	0.05054		3.88833	0.00221	-0.00192	0.01944	0.02265	0.05538	0.01452	-0.00247	0.0456	0.03308	0.00419	0.07564	0.03207	0.15247	0.04447	0.07514	0.09058	0.04105	0.05982	0.08511
	3.988	-0.00159	0.018	-0.00141	-0.000178652	-0.000477779	-0.00183	0.04682	0.04349	0.06545	0.11783	0.08086	0.06204	-0.01195	0.03938	0.03484	0.00445	-8.64949e-05	-0.00245	0.05517		3.92167	0.00304	-0.00191	0.01934	0.0239	0.05587	0.01557	-0.00151	0.04362	0.03285	0.00288	0.07647	0.03256	0.15208	0.04539	0.07597	0.08876	0.04145	0.05874	0.08444
	4.02133	-0.00138	0.01749	-0.00133	-9.55624e-05	-0.000318129	-0.00295	0.04651	0.04453	0.06472	0.11783	0.08222	0.06218	-0.01143	0.04319	0.03388	0.00461	0.000729624	-0.00258	0.0588		3.955	0.003	-0.00186	0.01905	0.02381	0.05612	0.01356	-0.00137	0.04372	0.034	0.00356	0.07695	0.03287	0.15254	0.04582	0.07648	0.08964	0.04208	0.05957	0.08635
	4.05467	-0.00122	0.01715	-0.000888894	0.000125526	-0.00115	-0.00405	0.04521	0.04223	0.06421	0.11783	0.08116	0.06213	-0.01289	0.04235	0.03389	0.00449	-0.00108	-0.0021	0.05826		3.98833	0.00292	-0.00262	0.01934	0.02165	0.05493	0.01428	-0.00202	0.04502	0.03351	0.00364	0.07827	0.03311	0.1554	0.0473	0.07782	0.09068	0.04214	0.05911	0.08649
	4.088	-0.00181	0.01781	-0.00126	-0.000578384	-0.00129	-0.00346	0.04598	0.04331	0.0662	0.11774	0.08164	0.06134	-0.01326	0.04585	0.03319	0.00417	-0.000417144	-0.00217	0.05711		4.02167	0.00337	-0.00213	0.0198	0.02356	0.05498	0.01565	-0.00165	0.04448	0.03307	0.00321	0.07832	0.03296	0.1558	0.04781	0.07788	0.09204	0.04141	0.05967	0.08605
	4.12133	-0.00167	0.01774	-0.00158	0.000279705	-0.00153	-0.00597	0.04368	0.04068	0.06471	0.11918	0.08164	0.06189	-0.01698	0.04472		0.00439		-0.00237	0.05589		4.055	0.00363	-0.00167	0.01891	0.02347	0.05388	0.01677	-0.00366	0.04544	0.03435	0.00364	0.07818	0.03355	0.15601	0.04782	0.07776	0.09302	0.04221	0.06127	0.08801
	4.15467	-0.0018	0.01748	-0.000315181	9.07939e-05	-0.00106	-0.00428	0.04453	0.04191	0.06584	0.11782	0.08126	0.05995	-0.01595	0.04639	0.03156	0.004	-0.00132	-0.00167	0.05398		4.08833	0.00413	-0.00191	0.01889	0.02358	0.05417	0.0158	-0.0034	0.04442	0.03523	0.00375	0.07908	0.03287	0.15594	0.04899	0.07868	0.09438	0.04235	0.0606	0.08736
	4.188	-0.000343699	0.01565	0.00442	0.00151	0.000787124	-0.00621	0.04311	0.0406	0.06573	0.11932	0.08284	0.06151	-0.01598	0.04692	0.03089	0.00457	0.000339207	-0.00109	0.05205		4.12167	0.00409	-0.00181	0.01865	0.02175	0.05222	0.01627	-0.00223	0.04675	0.03415	0.00393	0.07942	0.0336	0.15646	0.04823	0.07903	0.09537	0.04249	0.06127	0.08764
	4.22133	-0.000382664	0.01712	0.00714	0.0014	0.000451775	-0.008	0.04198	0.03902	0.0649	0.11964	0.08197	0.06075	-0.0171	0.04608	0.02926	0.00266	-0.00146	-0.000965015	0.04999		4.155	0.00409	-0.00143	0.01892	0.02368	0.05403	0.01437	-0.00231	0.04471	0.03612	0.00404	0.08072	0.03408	0.15656	0.04949	0.08035	0.09543	0.04308	0.06274	0.08948
	4.25467	-0.000299631	0.01661	0.00833	0.00166	0.00106	-0.00679	0.0434	0.04003	0.06747	0.11964	0.08172	0.06121	-0.01593	0.0462	0.02899	0.00398	-0.000502561	0.000202682	0.04944		4.16567									0.03652	0.00456	0.08077	0.03496	0.15728	0.05026	0.0804	0.09661	0.04394	0.06317	0.09053
	4.288	0.000350404	0.01531	0.00917	0.00157	0.000983076	-0.00917	0.04193	0.03876	0.06447	0.12113	0.08323	0.06185	-0.01865	0.04489	0.0299	0.00337	-0.00133	-0.00122	0.0437		4.18833	0.00402	-0.00121	0.0191	0.02365	0.05405	0.01516	-0.0025	0.046	0.03693	0.00453	0.08434	0.03525	0.15902	0.05249	0.08399	0.09793	0.04481	0.06372	0.09104
	4.32133	0.000327439	0.01589	0.01108	0.00358	0.00121	-0.00975	0.04131	0.03614	0.06553	0.12023	0.08204	0.06061	-0.0198	0.04341	0.02869	0.00412	-0.00109	0.00061808	0.04288		4.22167	0.00392	-0.00244	0.02037	0.02261	0.05379	0.01437	-0.00349	0.04672	0.03693	0.00447	0.08709	0.03493	0.15975	0.05402	0.08676	0.0973	0.0452	0.06295	0.09129
	4.35467	0.000446473	0.01606	0.01168	0.00316	0.0021	-0.00966	0.03977	0.03541	0.06328	0.12016	0.08251	0.06069	-0.02085	0.04277	0.02807	0.00411	-0.00126	-0.000308223	0.04154		4.255	0.00432	-0.00207	0.01918	0.02164	0.05229	0.01582	-0.0038	0.04812	0.03705	0.00619	0.08818	0.03643	0.15891	0.0547	0.08787	0.09736	0.04556	0.06374	0.09207
	4.388	0.000863508	0.01506	0.01332	0.0045	0.00268	-0.00901	0.04038	0.03403	0.06519	0.1198	0.08087	0.0591	-0.01948	0.04248	0.02829	0.00342	-0.000810092	0.00182	0.03944		4.28833	0.00604	-0.00147	0.01908	0.02367	0.05339	0.01752	-0.00395	0.04645	0.03792	0.00739	0.08975	0.03683	0.15888	0.05658	0.08945	0.09813	0.0464	0.06451	0.09329
	4.42133	0.00117	0.01469	0.01236	0.00305	0.00204	-0.00922	0.03952	0.03371	0.06553	0.12041	0.08448	0.05966	-0.02151	0.04385	0.02826	0.00327	-0.00115	0.00117	0.03567		4.32167	0.00538	-0.0021	0.01897	0.02128	0.05073	0.01373	-0.00284	0.0476	0.03682	0.00863	0.09126	0.03746	0.15968	0.05693	0.09098	0.09886	0.04679	0.06468	0.093
	4.45467	0.000685576	0.01494	0.01366	0.00412	0.00224	-0.00986	0.03743	0.02962	0.06592	0.12167	0.08142	0.0587	-0.02316	0.04185	0.02713	0.00257	-0.00199	0.000710873	0.03805		4.355	0.00518	-0.00249	0.01948	0.02186	0.0517	0.01727	-0.00459	0.04728	0.03797	0.01017	0.09252	0.03783	0.15942	0.05801	0.09226	0.09945	0.04806	0.06473	0.09382
	4.488	0.00116	0.01286	0.01447	0.00422	0.00227	-0.0105	0.0381	0.0296	0.06646	0.12177	0.08399	0.05936	-0.02283	0.04359	0.03049	0.00255	-0.00104	0.000446572	0.03908		4.38833	0.00432	-0.00216	0.01824	0.02206	0.05122	0.01615	-0.00405	0.04551	0.03901	0.01164	0.09233	0.03845	0.15865	0.05824	0.09209	0.10164	0.04863	0.06604	0.09542
	4.52133	0.000385646	0.01434	0.01384	0.00371	0.00178	-0.01218	0.0358	0.02648	0.06767	0.12311	0.08612	0.05883	-0.02579	0.04296	0.02813	0.0025	-0.00161	0.000311271	0.03641		4.42167	0.00555	-0.00235	0.01879	0.02126	0.05114	0.01477	-0.00441	0.04749	0.03927	0.01244	0.09174	0.03822	0.15747	0.0576	0.09151	0.10077	0.0488	0.06513	0.0945
	4.55467	0.00066468	0.014	0.01516	0.00371	0.00262	-0.01256	0.03507	0.02512	0.07093	0.12357	0.08679	0.05835	-0.02334	0.04414	0.02604	0.00134	-0.00208	0.000874968	0.03431		4.455	0.00526	-0.00237	0.0185	0.02167	0.04975	0.01397	-0.00552	0.04451	0.03786	0.01333	0.09216	0.03889	0.15699	0.05786	0.09196	0.10182	0.04907	0.06626	0.09498
	4.588	-0.000766285	0.01421	0.0167	0.00388	0.00156	-0.01341	0.03278	0.02122	0.07002	0.12601	0.08886	0.06064	-0.02447	0.04237	0.02603	0.00237	-0.00127	0.000401667	0.03572		4.48833	0.00408	-0.00275	0.01815	0.02052	0.05043	0.01456	-0.00685	0.04398	0.0395	0.01485	0.09111	0.03931	0.1557	0.0579	0.09092	0.10249	0.05004	0.06594	0.09503
	4.62133	0.000181749	0.0128	0.01568	0.00289	0.00204	-0.0133	0.03333	0.02161	0.0719	0.12493	0.08856	0.05938	-0.02416	0.04371	0.02467	0.00117	-0.00164	0.00164	0.03241		4.52167	0.0063	-0.00285	0.01811	0.02139	0.04938	0.01556	-0.00642	0.04296	0.03901	0.01551	0.09111	0.03849	0.15259	0.05764	0.09094	0.1016	0.05005	0.06572	0.096
	4.65467	0.000303783	0.01556	0.01674	0.00394	0.00296	-0.01281	0.03081	0.01656	0.07343	0.12756	0.09079	0.05985	-0.02613	0.04175	0.02334	0.00216	-0.00109	0.000496063	0.03198		4.555	0.00523	-0.00323	0.01906	0.02105	0.0519	0.01398	-0.00817	0.04391	0.03946	0.01586	0.09169	0.03861	0.15147	0.05685	0.09154	0.10254	0.05033	0.06569	0.09675
	4.688	-3.9182e-05	0.01346	0.0167	0.00324	0.00339	-0.01195	0.03037	0.01672	0.07314	0.12635	0.09208	0.05975	-0.02609	0.0423	0.02253	0.00255	-0.00232	0.00101	0.02806		4.58833	0.00489	-0.00394	0.01697	0.01987	0.04787	0.01754	-0.00795	0.04311	0.03982	0.01833	0.09095	0.03965	0.14909	0.0565	0.09082	0.10309	0.05134	0.06627	0.09782
	4.72133	0.000736853	0.01337	0.0182	0.00351	0.00323	-0.00942	0.02976	0.01429	0.07661	0.12721	0.09166	0.05906	-0.02583	0.04244	0.02171	0.00203	-0.0021	0.00148	0.0276		4.62167	0.00297	-0.00375	0.01825	0.01961	0.04978	0.01447	-0.0075	0.04451					0.14799	0.05603	0.09138	0.10321	0.05077	0.06698	0.09764
	4.75467	0.000408887	0.01461	0.01793	0.00268	0.00287	-0.00952	0.02724	0.0102	0.07681	0.12869	0.09468	0.06038	-0.02842	0.04193	0.02106	0.00146	-0.00223	0.000119159	0.02436		4.655	0.00608	-0.00371	0.01756	0.0201	0.04943	0.01488	-0.00747	0.04313	0.04009	0.02067	0.09113	0.03977	0.14558	0.05593	0.09104	0.10409	0.05133	0.06697	0.0986
	4.788	0.000934922	0.01458	0.01956	0.00387	0.00324	-0.00688	0.02737	0.00812	0.08187	0.12813	0.09266	0.05902	-0.02583	0.04276	0.02022	0.000982769	-0.00198	0.00173	0.02558		4.68833	0.00562	-0.00406	0.01895	0.02017	0.05131	0.0143	-0.00849	0.04197	0.04032	0.02247	0.09076	0.03983	0.14396	0.0548	0.09087	0.10452	0.05354	0.06821	0.10069
	4.82133	0.000560956	0.01294	0.02009	0.00357	0.00376	-0.00654	0.02605	0.00666	0.08236	0.13062	0.09699	0.06104	-0.02427	0.04426	0.02075	0.00138	-0.00309	0.000696557	0.02197		4.72167	0.00626	-0.00409	0.01875	0.0217	0.0516	0.01509	-0.01045	0.04145	0.04112	0.02448	0.09057	0.04035	0.1401	0.05408	0.09088	0.1049	0.05457	0.06918	0.10058
	4.85467	0.00058399	0.01531	0.0179	0.00274	0.00262	-0.004	0.02468	0.00217	0.08558	0.13192	0.09798	0.06081	-0.02596	0.04232	0.02081	-0.000140572	-0.000460456	0.000733254	0.02137		4.755	0.00483	-0.00513	0.01767	0.01866	0.04912	0.01533	-0.00995	0.04286	0.04158	0.02718	0.09057	0.04075	0.13596	0.05343	0.09081	0.10438	0.05497	0.06883	0.10028
	4.888	0.00206	0.01449	0.01941	0.00359	0.00443	-0.000927022	0.02528	0.00202	0.0849	0.13136	0.09857	0.06127	-0.02483	0.04406	0.0205	0.00175	-0.000106338	0.00149	0.01956		4.78833	0.00521	-0.00459	0.01858	0.0194	0.04955	0.01564	-0.00945	0.04424	0.04155	0.02809	0.09048	0.04087	0.13501	0.0535	0.09142	0.10488	0.05608	0.0698	0.10152
	4.90317		0.01396				0.000751231	0.02282	-0.00131	0.08725	0.13248	0.09929	0.06175	-0.02706	0.04339	0.01928	-3.69132e-05	0.00162	0.000513146	0.01916		4.82167	0.00625	-0.00443	0.01804	0.01943	0.04938	0.01822	-0.00985	0.04369	0.04282	0.02979	0.09107	0.04126	0.1318	0.05247	0.09017	0.10314	0.05583	0.0697	0.10205
	4.92133	0.00162	0.01315	0.01883	0.00302	0.00301	0.00473	0.02407	-0.000406051	0.08925	0.13205	0.09914	0.06108	-0.02372	0.04657	0.01879	0.000845416	-0.000218219	0.0016	0.01845		4.855	0.00546	-0.00446	0.01779	0.01963	0.05033	0.01474	-0.00933	0.04272	0.04228	0.0307	0.0898	0.0406	0.12907	0.05212	0.09019	0.10221	0.05656	0.06913	0.10289
	4.95467	0.00483	0.01472	0.01999	0.00435	0.00447	0.00583	0.02119	-0.00432	0.09139	0.13431	0.10096	0.06328	-0.02543	0.04459	0.01778	-0.000357255	0.000101895	0.00082235	0.02088		4.88833	0.00478	-0.00477	0.0196	0.02036	0.05343	0.01693	-0.01042	0.04242	0.04338	0.0321	0.08981	0.04102	0.12477	0.0511	0.09006	0.10093	0.05809	0.06912	0.10331
	4.988	0.00597	0.01394	0.01945	0.00348	0.00456	0.0078	0.02076	-0.00459	0.09021	0.13389	0.10136	0.06397	-0.02476	0.04557	0.01855	-0.000986925	0.000666013	0.00193	0.01745		4.92167	0.0068	-0.00505	0.01776	0.02077	0.04876	0.01773	-0.01068	0.0407	0.04378	0.03351	0.08966	0.04101	0.12142	0.05073	0.08918	0.09893	0.05756	0.06916	0.10364
	5.02133	0.0052	0.01278	0.01735	0.00265	0.00407	0.01239	0.02023	-0.00612	0.0956	0.13368	0.1026	0.06359	-0.02645	0.04542	0.01674	0.000199405	0.000639132	0.0021	0.0175		4.955	0.00721	-0.00512	0.01778	0.02029	0.04916	0.01815	-0.01219	0.04012	0.04397	0.03437	0.08876	0.04085	0.11822	0.0506	0.08988	0.09874	0.05867	0.07488	0.10453
	5.05467	0.00693	0.01394	0.01833	0.00401	0.00543	0.01228	0.01906	-0.00646	0.09248	0.13547	0.10422	0.06439	-0.02489	0.0462	0.01581	-0.00115	0.000465245	0.00204	0.01565		4.98833	0.00698	-0.00563	0.01772	0.02037	0.0466	0.01834	-0.01116	0.04115	0.04656	0.04179	0.08944	0.04138	0.11732	0.05374	0.09458	0.09719	0.05915	0.07787	0.10571
	5.088	0.00621	0.01435	0.01616	0.00257	0.0045	0.01535	0.01829	-0.00837	0.09699	0.13556	0.10289	0.06395	-0.02559	0.04631	0.01624	-0.000865937	0.000793364	0.00342	0.01721		5.02167	0.0069	-0.00595	0.01624	0.01947	0.04571	0.01973	-0.01029	0.03971	0.04924	0.05314	0.09413	0.04202	0.11622	0.05814	0.09825	0.09593	0.05895	0.07674	0.10621
	5.12133	0.00617	0.01299	0.01639	0.00379	0.00386	0.01612	0.01964	-0.00798	0.09785	0.13647	0.10516	0.06485	-0.02304	0.04746	0.01526	-0.000180607	-0.000838517	0.00312	0.01646		5.055	0.00517	-0.00619	0.01752	0.0199	0.04802	0.01854	-0.01276	0.03823	0.04978	0.05705	0.09779	0.04208	0.11228	0.06065	0.10059	0.09237	0.05895	0.07622	0.10731
	5.15467	0.00657	0.01464	0.01587	0.00353	0.00381	0.01544	0.01718	-0.01018	0.09871	0.13757	0.10616	0.06509	-0.02646	0.04522	0.01363	-0.00168	0.000175596	0.00331	0.01563		5.08833	0.00681	-0.00636	0.01846	0.02073	0.04914	0.01874	-0.01199	0.04059	0.04965	0.05823	0.1001	0.03663	0.11153	0.06346	0.10366	0.09031	0.05837	0.07499	0.10742
	5.188	0.00548	0.0145	0.01458	0.00307	0.00365	0.01649	0.01669	-0.0104	0.09943	0.13579	0.10609	0.06468	-0.02593	0.04647	0.01292	-0.000859949	-0.000472285	0.00338	0.01614		5.12167	1.27422e-05	-0.00664	0.02008	0.02166	0.05528	0.0086	-0.0116	0.04182	0.05037	0.05913	0.10316	0.03606	0.11154	0.06625	0.10533	0.0884	0.05962	0.07581	0.10845
	5.22133	0.00585	0.0144	0.01482	0.00372	0.00435	0.01635	0.01616	-0.01115	0.10155	0.13705	0.10657	0.06538	-0.02651	0.04531	0.01209	-0.00164	0.000440833	0.0039	0.00986		5.155	-0.000856374	-0.00657	0.02166	0.02358	0.06232	0.03822	-0.01092	0.03702	0.05041	0.06195	0.10481	0.03665	0.10906	0.06838	0.10764	0.08668	0.06058	0.07636	0.10928
	5.25467	0.00531	0.01511	0.01314	0.00287	0.0036	0.01557	0.01576	-0.01044	0.10289	0.13711	0.10792	0.06576	-0.02573	0.04633	0.01103	-0.00143	-0.000669053	0.00547	0.00935		5.18833	0.0029	-0.00556	0.02063	0.02698	0.06503	0.04469	-0.01057	0.03768	0.05148	0.0642	0.1071	0.03656	0.10777	0.07031	0.1097	0.08461	0.06063	0.07609	0.10953
	5.288	0.00613	0.01415	0.0133	0.00277	0.00391	0.01569	0.01531	-0.01141	0.10442	0.13794	0.10942	0.06557	-0.02671	0.04571	0.00979	-0.00171	-0.000501934	0.00583	0.00731		5.22167	0.000527391	-0.00647	0.02031	0.02568	0.06439	0.04838	-0.01096	0.03789	0.05195	0.06504	0.10915	0.03707	0.10686	0.07214	0.11123	0.08268	0.06119	0.075	0.11009
	5.32133	0.0051	0.0137	0.01175	0.00262	0.00315	0.0139	0.0135	-0.01195	0.1054	0.13839	0.11044	0.06664	-0.02676	0.04523	0.00926	-0.00284	-0.000411816	0.00485	0.01005		5.255	0.00262	-0.0063	0.02126	0.02677	0.06662	0.05225	-0.00966	0.03944	0.0529	0.06687	0.11066	0.03706	0.10642	0.07519	0.11442	0.08043	0.06142	0.07285	0.11017
	5.35467	0.00428	0.01557	0.01158	0.00193	0.00297	0.01484	0.01495	-0.00943	0.10847	0.13781	0.1113	0.066	-0.02593	0.04691	0.00831	-0.00218	-0.000583702	0.00544	0.00849		5.28833	0.00185	-0.00675	0.02287	0.02757	0.06895	0.0536	-0.00809	0.04052	0.05175	0.06785	0.11382	0.03669	0.10526	0.08008	0.11908	0.07864	0.06102	0.07074	0.10859
	5.388	0.00594	0.01474	0.01184	0.00308	0.00337	0.01401	0.01469	-0.00957	0.1099	0.13988	0.11188	0.06707	-0.02713	0.04666	0.00805	-0.0025	-0.000470584	0.0047	0.00811		5.32167	0.00181	-0.00665	0.0216	0.02915	0.06947	0.05466	-0.00805	0.04059	0.05192	0.06851	0.11848	0.03572	0.10583	0.08477	0.12242	0.07792	0.06238	0.07156	0.11126
	5.42133	0.00387	0.01664	0.01021	0.00147	0.00206	0.0138	0.0145	-0.01041	0.1122	0.14086	0.11485	0.06702	-0.02781	0.04646	0.00636	-0.00332	-0.000397465	0.00519	0.0029		5.355	0.00205	-0.00744	0.02327	0.02836	0.07016	0.05853	-0.00863	0.04242	0.05272	0.06944	0.1218	0.03641	0.1034	0.08591	0.12233	0.07551	0.0615	0.06932	0.10977
	5.45467	0.00455	0.01478	0.01015	0.00222	0.00242	0.01343	0.01357	-0.01091	0.11491	0.14116	0.11298	0.06739	-0.02727	0.04588	0.0076	-0.00228	-0.00111	0.00473	-0.000331629		5.38833	0.00194	-0.00762	0.02435	0.02883	0.07263	0.05837	-0.00687	0.0424	0.05176	0.06949	0.12168	0.03633	0.10223	0.08569	0.12384	0.07461	0.06141	0.06728	0.11072
	5.488	0.0049	0.01519	0.01044	0.00278	0.00342	0.01155	0.0124	-0.01162	0.11208	0.14159	0.11513	0.06737	-0.02907	0.04506	0.00438	-0.00442	-0.00129	0.00521	-0.00615		5.42167	0.000779688	-0.0078	0.02438	0.03022	0.07283	0.06088	-0.00604	0.044	0.05189	0.06971	0.12318	0.03563	0.10039	0.08554	0.12356	0.07625	0.06302	0.06584	0.11135
	5.52133	0.00412	0.01431	0.00878	0.00143	0.00225	0.01356	0.01333	-0.00937	0.11881	0.14042	0.11418	0.06724	-0.02682	0.04581	0.00453	-0.00309	-0.00111	0.00597	-0.00568		5.455	0.00181	-0.00802	0.02372	0.02958	0.07464	0.06238	-0.00715	0.04491	0.05306	0.07056	0.12288	0.03619	0.09855	0.08363	0.12204	0.07481	0.062	0.0647	0.11114
	5.55467	0.00403	0.01469	0.00944	0.00182	0.00316	0.01026	0.01099	-0.01053	0.11469	0.14321	0.11632	0.06903	-0.02579	0.04565	0.00347	-0.00452	-0.00155	0.00601	-0.00543		5.48833	0.00243	-0.00795	0.02323	0.03045	0.07378	0.06308	-0.00606	0.04492	0.05284	0.07073	0.12134	0.03635	0.09654	0.08304	0.12307	0.07297	0.06184	0.06311	0.11025
	5.588	0.01033	0.0152	0.0133	0.00319	0.00921	0.01237	0.01212	-0.00906	0.12149	0.14183	0.1175	0.06919	-0.02528	0.04604	0.00333	-0.00415	-0.00157	0.00679	-0.00338		5.52167	0.00269	-0.00825	0.02432	0.03082	0.07496	0.06159	-0.00527	0.0443	0.05249	0.07105	0.12235	0.03527	0.09564	0.08132	0.12243	0.07454	0.06291	0.06169	0.1127
	5.62133	0.0123	0.01503	0.01489	0.00221	0.01237	0.01153	0.0122	-0.00882	0.12036	0.14446	0.11904	0.071	-0.02485	0.04706	0.0023	-0.00492	-0.00221	0.00681	-0.00634		5.555	0.00313	-0.00793	0.02469	0.0313	0.07571	0.06139	-0.00512	0.04535	0.05302	0.07173	0.12169	0.03613	0.09404	0.08047	0.1214	0.07336	0.06242	0.05792	0.11042
	5.65467	0.0141	0.0147	0.01633	0.00346	0.01513	0.0145	0.01226	-0.0079	0.12571	0.14489	0.11953	0.07111	-0.02395	0.04771	0.0018	-0.00503	-0.00214	0.00712	-0.00458		5.60267	0.00413	-0.00751	0.02568	0.03249	0.075	0.06433	-0.00529	0.04588	0.0522	0.07105	0.12048	0.03559	0.09525	0.08087	0.12348	0.07514	0.0635	0.05859	0.11135
	5.688	0.01543	0.01575	0.01758	0.00295	0.01524	0.01291	0.01305	-0.00665	0.1265	0.14663	0.12184	0.0733	-0.02235	0.04843	0.00116	-0.00446	-0.00166	0.00923	-0.00783		5.636	0.00442	-0.00816	0.02538	0.03372	0.07665	0.0645	-0.00535	0.04512	0.05367	0.07345	0.12271	0.03768	0.09493	0.08045	0.12507	0.07499	0.06375	0.05729	0.11275
	5.72133	0.01584	0.01526	0.01673	0.00241	0.01668	0.0143	0.01222	-0.00664	0.1285	0.14741	0.12217	0.07293	-0.02396	0.04764	0.000300802	-0.00459	-0.00282	0.01051	-0.00596		5.66933	0.00397	-0.00814	0.02558	0.03256	0.07399	0.06467	-0.00457	0.04467	0.05429	0.07429	0.12428	0.0381	0.09279	0.07968	0.1252	0.07506	0.06325	0.05567	0.11278
	5.75467	0.01812	0.01506	0.01887	0.0034	0.02025	0.01304	0.01335	-0.00503	0.12798	0.14766	0.12206	0.07376	-0.01994	0.05009	0.000480141	-0.00454	-0.00276	0.0116	-0.00767		5.70267	0.00436	-0.00855	0.0261	0.03297	0.07572	0.06425	-0.00608	0.04457	0.0533	0.07421	0.12439	0.0373	0.09254	0.07968	0.12581	0.07535	0.06424	0.05478	0.11317
	5.788	0.0196	0.01475	0.01972	0.0043	0.02166	0.01394	0.01305	-0.00622	0.13235	0.14843	0.12455	0.07457	-0.01995	0.04847	-0.00185	-0.00481	-0.00316	0.0124	-0.01003		5.736	0.0041	-0.00823	0.02642	0.03374	0.07644	0.06494	-0.0048	0.04508	0.05388	0.07449	0.12498	0.03799	0.0928	0.08102	0.12809	0.07557	0.06434	0.05425	0.1138
	5.82133	0.02109	0.0155	0.01951	0.00277	0.02275	0.01302	0.01395	-0.00194	0.13104	0.14873	0.12416	0.07602	-0.01687	0.05082	-0.00188	-0.0041	-0.00204	0.01233	-0.01455		5.76933	0.00514	-0.00936	0.02551	0.03158	0.0744	0.06368	-0.00741	0.04271	0.05389	0.07496	0.12724	0.03891	0.09156	0.08112	0.12776	0.0753	0.06394	0.05311	0.1137
	5.85467	0.02178	0.01386	0.02119	0.00324	0.02467	0.01223	0.01315	-0.00318	0.13409	0.1505	0.12524	0.07732	-0.01949	0.04948	-0.00176	-0.00589	-0.004	0.01144	-0.01421		5.80267	0.0051	-0.00913	0.02591	0.03462	0.07635	0.06294	-0.00541	0.04364	0.05355	0.07505	0.12689	0.0389	0.09155	0.08122	0.12866	0.07735	0.06562	0.05224	0.11486
	5.888	0.02326	0.01565	0.02243	0.00338	0.02568	0.01135	0.01376	-0.0014	0.13601	0.15017	0.12707	0.07709	-0.01773	0.05105	-0.00329	-0.00551	-0.00228	0.0124	-0.01721		5.836	0.00427	-0.00974	0.02668	0.03393	0.07585	0.06417	-0.00661	0.04345	0.05499	0.07617	0.12778	0.03875	0.09114	0.08152	0.12948	0.0776	0.0655	0.05174	0.1149
	5.92133	0.0214	0.01534	0.02117	0.00293	0.02434	0.00954	0.01352	-0.00177	0.1362	0.15172	0.12738	0.07883	-0.01831	0.05219	-0.00425	-0.00568	-0.00323	0.01139	-0.01703		5.86933	0.00507	-0.0103	0.02654	0.03309	0.07509	0.06413	-0.00713	0.04391	0.05511	0.07594	0.12859	0.03908	0.09129	0.08131	0.12902	0.07778	0.06604	0.05048	0.11488
	5.95467	0.022	0.01479	0.02191	0.00315	0.02606	0.00807	0.01428	0.000749064	0.13986	0.15193	0.12814	0.07818	-0.01539	0.05337	-0.00395	-0.00534	-0.00287	0.01258	-0.01666		5.90267	0.0044	-0.01095	0.02584	0.03322	0.07477	0.06153	-0.00831	0.04187	0.05562	0.07645	0.1281	0.0389	0.09117	0.08045	0.12872	0.07841	0.06579	0.04978	0.11505
	5.988	0.02176	0.01528	0.02179	0.00401	0.02612	0.00618	0.01257	-0.000553379	0.14029	0.15377	0.12917	0.07948	-0.01515	0.05296	-0.00528	-0.00529	-0.00319	0.01145	-0.01731		5.936	0.00458	-0.0107	0.02561	0.03154	0.07358	0.06232	-0.00778	0.04102	0.05536	0.07571	0.12778	0.03926	0.09106	0.08046	0.12974	0.07795	0.06598	0.0491	0.11555
	6.02133	0.02197	0.01571	0.02151	0.00327	0.02503	0.0052	0.01444	0.00251	0.14494	0.15339	0.12933	0.08	-0.01181	0.05513	-0.00425	-0.00501	-0.00364	0.01195	-0.02102		5.96933	0.00488	-0.01006	0.02551	0.03281	0.07317	0.06035	-0.00747	0.04018	0.05534	0.07676	0.1288	0.04021	0.09092	0.07981	0.1283	0.07764	0.06616	0.04766	0.11633
	6.05467	0.0212	0.01482	0.02086	0.00331	0.02491	0.00245	0.01283	0.00254	0.14543	0.15677	0.13195	0.08212	-0.01137	0.05578	-0.00681	-0.0044	-0.00374	0.01234	-0.02187		6.00267	0.00574	-0.01057	0.02532	0.03363	0.07354	0.06095	-0.00731	0.03924	0.05468	0.07592	0.12733	0.04065	0.09075	0.08024	0.12734	0.07866	0.0666	0.0483	0.11615
	6.088	0.02112	0.01654	0.02028	0.00289	0.02428	0.000969648	0.01229	0.00315	0.14918	0.15718	0.13234	0.08272	-0.00777	0.05713	-0.00583	-0.00508	-0.00283	0.01117	-0.02102		6.036	0.00515	-0.01079	0.02382	0.03253	0.07299	0.05904	-0.00753	0.03811	0.0552	0.07678	0.12635	0.0402	0.09149	0.08108	0.12926	0.0783	0.06698	0.04765	0.11639
	6.12133	0.02091	0.01584	0.0203	0.00333	0.02473	0.00112	0.01382	0.00524	0.15017	0.15869	0.13443	0.08513	-0.000880462	0.05908	-0.00765	-0.00533	-0.00311	0.01141	-0.02079		6.06933	0.00531	-0.01069	0.02513	0.03231	0.07405	0.05994	-0.00783	0.03897	0.05589	0.07735	0.12826	0.04215	0.09163	0.07922	0.12792	0.07761	0.06645	0.04729	0.11644
	6.15467	0.02084	0.0163	0.01996	0.00268	0.02457	-0.00146	0.0119	0.00422	0.15401	0.16027	0.13655	0.08902	0.00386	0.06012	-0.00731	-0.004	-0.00314	0.01147	-0.02539		6.10267	0.00566	-0.01108	0.0254	0.03327	0.07369	0.06123	-0.00702	0.03982	0.05503	0.07779	0.1269	0.04196	0.09132	0.07928	0.12739	0.07826	0.06641	0.04701	0.11797
	6.188	0.0206	0.01466	0.01884	0.00191	0.02427	-0.0019	0.01339	0.00721	0.15712	0.16232	0.13695	0.09193	0.01245	0.06353	-0.00701	-0.00493	-0.00253	0.01111	-0.02368		6.136	0.00649	-0.01106	0.02659	0.03394	0.07557	0.05855	-0.00796	0.03872	0.05563	0.07813	0.12635	0.04173	0.09263	0.07918	0.12699	0.07792	0.06698	0.04633	0.1169
	6.22133	0.02153	0.01602	0.01892	0.00338	0.02548	-0.00365	0.01168	0.00456	0.15994	0.16497	0.14031	0.09628	0.0156	0.0623	-0.00797	-0.00463	-0.00303	0.01206	-0.02942		6.16933	0.00668	-0.01106	0.02467	0.03189	0.07155	0.05542	-0.00756	0.03651	0.0563	0.07862	0.12594	0.04286	0.09486	0.0804	0.12882	0.07657	0.06764	0.0475	0.11767
	6.25467	0.02009	0.01476	0.01881	0.00259	0.02471	-0.0048	0.01334	0.00814	0.16084	0.16518	0.14192	0.09819	0.0245	0.06467	-0.00684	-0.00439	-0.00211	0.01158	-0.0267		6.20267	0.00556	-0.01077	0.02642	0.03276	0.07446	0.06021	-0.00789	0.03757	0.05601	0.07911	0.12775	0.04328	0.09525	0.08005	0.12802	0.07745	0.06789	0.04719	0.11832
	6.288	0.01981	0.01476	0.01757	0.00189	0.02288	-0.00723	0.01152	0.00759	0.16179	0.16797	0.14237	0.10218	0.02908	0.06587	-0.00804	-0.00575	-0.00363	0.01309	-0.02937		6.236	0.005	-0.01134	0.02589	0.03338	0.07731	0.06292	-0.00528	0.0393	0.05666	0.08	0.12692	0.04345	0.09679	0.08197	0.12933	0.0785	0.0684	0.04596	0.12008
	6.32133	0.02035	0.01452	0.01791	0.0028	0.02281	-0.00945	0.01308	0.00819	0.16769	0.16831	0.14314	0.10477	0.0361	0.06519	-0.00751	-0.00424	-0.00308	0.0124	-0.02941		6.26933	0.00498	-0.01049	0.02655	0.03471	0.07694	0.06703	-0.00367	0.04039	0.05691	0.07986	0.12822	0.04495	0.10016	0.08454	0.12999	0.07839	0.06846	0.04643	0.11949
	6.35467	0.01974	0.0151	0.0171	0.00225	0.02223	-0.00853	0.01171	0.00916	0.17305	0.17014	0.1457	0.10909	0.0454	0.06824	-0.00885	-0.006	-0.00368	0.01279	-0.03074		6.30267	0.00605	-0.01101	0.02617	0.03453	0.07621	0.0674	-0.00486	0.03913	0.05755	0.08089	0.12887	0.04537	0.10247	0.08607	0.12983	0.07697	0.06765	0.04496	0.11695
	6.388	0.01946	0.01441	0.01652	0.00159	0.02175	-0.01242	0.01035	0.00901	0.1716	0.17425	0.14712	0.11443	0.0543	0.06886	-0.00916	-0.00409	-0.00312	0.01234	-0.03124		6.336	0.00515	-0.01117	0.02758	0.0326	0.07763	0.06792	-0.00569	0.04004	0.05587	0.07923	0.12869	0.04559	0.10445	0.08887	0.1312	0.07873	0.06862	0.04565	0.11841
	6.42133	0.01971	0.0136	0.01652	0.0015	0.02171	-0.01181	0.01078	0.01108	0.17906	0.17463	0.14979	0.1175	0.06374	0.07114	-0.00942	-0.00516	-0.00343	0.01163	-0.03172		6.36933	0.00412	-0.01054	0.02622	0.03527	0.0766	0.0656	-0.00469	0.03851	0.05634	0.08094	0.13004	0.04528	0.10533	0.09	0.13149	0.07703	0.0691	0.04626	0.11762
	6.45467	0.01916	0.01471	0.01608	0.00172	0.02071	-0.01444	0.00878	0.00949	0.17418	0.17814	0.15432	0.12321	0.07033	0.07026	-0.01023	-0.00441	-0.0042	0.01214	-0.03267		6.40267	0.00422	-0.01093	0.02565	0.03417	0.07509	0.06637	-0.00658	0.03705	0.05701	0.08163	0.13031	0.04576	0.10698	0.08972	0.13159	0.07606	0.06817	0.04542	0.11697
	6.488	0.01805	0.01411	0.01358	0.000329035	0.01917	-0.01361	0.00906	0.00917	0.18058	0.17659	0.15117	0.12517	0.07304	0.07077	-0.01109	-0.00531	-0.00443	0.0116	-0.02966		6.436	0.00619	-0.01127	0.02506	0.03394	0.07425	0.0672	-0.00684	0.03757	0.05583	0.08054	0.13039	0.04495	0.10823	0.09135	0.1315	0.07548	0.06865	0.04331	0.11668
	6.52133	0.0182	0.01496	0.01389	0.000514124	0.01965	-0.01435	0.00885	0.01046	0.18045	0.17853	0.1552	0.12821	0.07926	0.07244	-0.0122	-0.00465	-0.00377	0.01279	-0.03259		6.46933	0.00627	-0.01165	0.02573	0.03223	0.07271	0.06391	-0.00884	0.03555	0.05643	0.08053	0.13029	0.04553	0.11049	0.0921	0.13319	0.0753	0.06868	0.04464	0.11537
	6.55467	0.0187	0.01504	0.01564	0.00114	0.02061	-0.01494	0.00692	0.00963	0.18201	0.17991	0.15382	0.13072	0.08179	0.07174	-0.01258	-0.00525	-0.00483	0.01169	-0.03214		6.50267	0.00725	-0.01092	0.02408	0.03214	0.07084	0.06229	-0.00661	0.0348	0.05571	0.08225	0.13196	0.04642	0.11038	0.09244	0.13267	0.07603	0.07043	0.04357	0.11589
	6.588	0.01852	0.01531	0.01468	0.00114	0.02005	-0.01443	0.00921	0.01322	0.18205	0.17995	0.15524	0.13212	0.09001	0.07443	-0.01357	-0.00543	-0.00363	0.01164	-0.0347		6.536	0.00635	-0.0109	0.0242	0.03228	0.06991	0.06516	-0.00732	0.03609	0.05633	0.08212	0.13141	0.0468	0.11227	0.09148	0.13153	0.07539	0.06936	0.04235	0.11504
	6.62133	0.01793	0.01446	0.0145	0.000225391	0.01921	-0.01401	0.00755	0.01059	0.18558	0.18264	0.15739	0.13605	0.08732	0.07234	-0.01402	-0.0045	-0.0051	0.01247	-0.03359		6.56933	0.00709	-0.01136	0.02559	0.03347	0.07161	0.0643	-0.00679	0.0355	0.05648	0.08221	0.13026	0.04599	0.11615	0.09224	0.13144	0.07561	0.07067	0.04419	0.11693
	6.65467	0.01878	0.01413	0.01456	0.00151	0.02096	-0.01368	0.00909	0.01343	0.18548	0.18266	0.15902	0.13568	0.09426	0.07466	-0.01436	-0.0059	-0.00398	0.01136	-0.03533		6.60267	0.00757	-0.01071	0.02472	0.03309	0.07	0.06316	-0.00737	0.03501	0.05677	0.08304	0.13016	0.04617	0.11784	0.09197	0.13122	0.07426	0.07001	0.04204	0.11361
	6.688	0.01794	0.01524	0.01499	0.00147	0.01981	-0.01436	0.00683	0.01171	0.18457	0.18439	0.15871	0.13837	0.09299	0.07373	-0.01591	-0.00486	-0.00559	0.01174	-0.03282		6.636	0.00955	-0.01014	0.02418	0.03463	0.07139	0.06467	-0.00517	0.03647	0.05545	0.08225	0.12991	0.04645	0.12071	0.09138	0.13031	0.07277	0.07088	0.04018	0.11165
	6.72133	0.01776	0.01508	0.01326	-0.000404341	0.01906	-0.01374	0.00646	0.01226	0.18475	0.18399	0.15888	0.13778	0.09374	0.07363	-0.01561	-0.00528	-0.00533	0.011	-0.03601		6.66933	0.00867	-0.01131	0.02553	0.03408	0.07255	0.06426	-0.00666	0.0356	0.05526	0.0819	0.12899	0.0464	0.12152	0.09095	0.129	0.07536	0.07141	0.04066	0.1132
	6.75467	0.01753	0.01386	0.01365	0.000633748	0.02024	-0.01368	0.00556	0.01204	0.18645	0.18383	0.15738	0.13848	0.09189	0.07509	-0.01561	-0.00599	-0.0058	0.01249	-0.03244		6.70267	0.00917	-0.01096	0.02468	0.03241	0.06959	0.06415	-0.00821	0.03552	0.05513	0.08292	0.12766	0.04617	0.12342	0.09102	0.12913	0.07495	0.07234	0.0394	0.1113
	6.788	0.01825	0.01378	0.01313	0.000114837	0.0199	-0.01354	0.00535	0.01221	0.18454	0.18429	0.15877	0.13731	0.09104	0.073	-0.01645	-0.00469	-0.00532	0.0107	-0.03459		6.736	0.01026	-0.01113	0.0246	0.03271	0.06899	0.06164	-0.01031	0.03351	0.0546	0.08405	0.12777	0.04707	0.1246	0.09041	0.12706	0.07347	0.07225	0.03788	0.10884
	6.82133	0.01745	0.01494	0.01292	-0.000443074	0.01929	-0.0134	0.00559	0.01336	0.18397	0.1829	0.15863	0.13639	0.08922	0.07388	-0.01518	-0.00568	-0.00502	0.011	-0.03253		6.76933	0.00874	-0.01054	0.02571	0.03412	0.07147	0.06085	-0.00813	0.03354	0.05347	0.08407	0.12569	0.04576	0.12639	0.09089	0.12791	0.07371	0.07292	0.03584	0.10628
	6.85467	0.01796	0.01343	0.01331	0.000301015	0.01929	-0.01326	0.0048	0.01163	0.18218	0.18374	0.15743	0.13554	0.08418	0.0721	-0.01586	-0.00601	-0.00598	0.01115	-0.03692		6.80267	0.00949	-0.0112	0.0245	0.03279	0.06771	0.06213	-0.00824	0.03384	0.05288	0.08503	0.12651	0.04681	0.12821	0.09078	0.12728	0.0739	0.07315	0.03311	0.10507
	6.888	0.01832	0.0141	0.01174	-0.000552896	0.01867	-0.01374	0.00387	0.01204	0.18054	0.18354	0.15679	0.13359	0.08211	0.07303	-0.01657	-0.0053	-0.0041	0.00988	-0.03619		6.836	0.00895	-0.01113	0.02598	0.03237	0.06902	0.05913	-0.00995	0.03246	0.05153	0.08423	0.12587	0.04612	0.12845	0.08962	0.12513	0.07184	0.07277	0.03151	0.10133
	6.92133	0.01678	0.01537	0.01093	-0.00155	0.01846	-0.01174	0.00519	0.01265	0.18332	0.18335	0.15332	0.13204	0.07818	0.07285	-0.01859	-0.00617	-0.00511	0.01143	-0.03571		6.86933	0.01111	-0.01049	0.02538	0.03267	0.0677	0.0591	-0.0095	0.03228	0.04902	0.08471	0.12371	0.04522	0.13164	0.0913	0.12557	0.07291	0.07409	0.03098	0.09835
	6.95467	0.0174	0.01382	0.01236	-0.00109	0.01822	-0.0123	0.0031	0.01135	0.17714	0.18489	0.15889	0.13142	0.07312	0.07147	-0.0193	-0.00516	-0.00549	0.00997	-0.03627		6.90267	0.0093	-0.01072	0.02524	0.03189	0.06801	0.06096	-0.00866	0.03238	0.04979	0.08558	0.12413	0.04699	0.13107	0.09042	0.12408	0.07278	0.0746	0.02804	0.09582
	6.988	0.01774	0.01412	0.01171	-0.000903628	0.01875	-0.00946	0.00396	0.01066	0.17932	0.18206	0.15246	0.12785	0.06935	0.07057	-0.01886	-0.00614	-0.00538	0.01056	-0.03491		6.936	0.01015	-0.0111	0.02439	0.03223	0.06727	0.06238	-0.00992	0.03174	0.04871	0.08569	0.12261	0.04659	0.13258	0.09058	0.1242	0.07183	0.0741	0.02612	0.09214
	7.02133	0.01698	0.01468	0.01086	-0.00121	0.01797	-0.01098	0.00102	0.00873	0.17246	0.18171	0.15481	0.12704	0.06521	0.06901	-0.01884	-0.0051	-0.00614	0.00968	-0.0345		6.96933	0.00864	-0.01076	0.02441	0.03351	0.0697	0.06088	-0.00808	0.03045	0.04659	0.08566	0.12272	0.04731	0.13405	0.09022	0.12292	0.07178	0.07469	0.02365	0.08932
	7.05467	0.01628	0.01341	0.01057	-0.00149	0.0174	-0.00833	0.00145	0.00921	0.17503	0.17871	0.14976	0.12309	0.06022	0.06863	-0.01144	-0.00539	-0.00553	0.00977	-0.03409		7.00267	0.00957	-0.01171	0.02477	0.03153	0.0688	0.06489	-0.00797	0.03244	0.04588	0.08525	0.12142	0.04609	0.13492	0.09019	0.12264	0.07129	0.07605	0.02184	0.08514
	7.088	0.01696	0.0142	0.01041	-0.00137	0.01745	-0.00957	0.00118	0.00936	0.17076	0.17895	0.15147	0.12194	0.05488	0.06771	0.00744	-0.00619	-0.00625	0.01068	-0.03527		7.036	0.00978	-0.01117	0.02524	0.03212	0.069	0.06305	-0.00675	0.03283	0.04451	0.08501	0.12112	0.04713	0.13555	0.09	0.12193	0.06955	0.075	0.0203	0.08404
	7.12133	0.01658	0.01444	0.01068	-0.00141	0.01798	-0.00863	0.000164749	0.00646	0.17144	0.17721	0.14828	0.11887	0.0498	0.0652	0.01071	-0.00508	-0.0047	0.00928	-0.03564		7.06933	0.01034	-0.01014	0.02578	0.03339	0.06932	0.06489	-0.00633	0.03221	0.04261	0.08484	0.1204	0.04638	0.13762	0.0901	0.12046	0.07188	0.0766	0.01842	0.08257
	7.15467	0.01696	0.01285	0.01068	-0.00172	0.01784	-0.00763	-0.000307117	0.00671	0.1666	0.17619	0.14807	0.11721	0.0461	0.06477	0.01221	-0.00558	-0.00392	0.00996	-0.03182		7.10267	0.01048	-0.01039	0.02442	0.03182	0.06853	0.06473	-0.00637	0.03136	0.04245	0.08643	0.11891	0.04748	0.1369	0.08838	0.11821	0.07068	0.07606	0.01681	0.08059
	7.188	0.01781	0.01291	0.01031	-0.00159	0.01857	-0.00704	-0.00216	0.0038	0.16643	0.17495	0.14779	0.11437	0.04025	0.06159	0.01259	-0.00585	-0.00393	0.01005	-0.03023		7.136	0.01024	-0.01024	0.02595	0.03314	0.06969	0.06423	-0.00736	0.03087	0.04152	0.08691	0.11664	0.04692	0.1378	0.08616	0.11543	0.07079	0.07626	0.01597	0.07709
	7.22133	0.01843	0.01395	0.01241	-0.000742004	0.01941	-0.00658	-0.00212	0.00412	0.16613	0.17219	0.14654	0.11258	0.03664	0.06191	0.01688	-0.00545	-0.00435	0.00945	-0.03003		7.16933	0.00993	-0.01066	0.02549	0.03252	0.0691	0.06544	-0.00725	0.03063	0.04132	0.08786	0.11384	0.0468	0.13936	0.08596	0.1149	0.07003	0.0768	0.0138	0.07583
	7.25467	0.01679	0.01274	0.01056	-0.00203	0.01862	-0.00541	-0.00268	0.00228	0.16582	0.17201	0.14701	0.11044	0.03241	0.06007	0.02775	-0.00598	-0.00382	0.01083	-0.02869		7.20267	0.00887	-0.01148	0.02457	0.03113	0.06708	0.06561	-0.00757	0.02994	0.04039	0.08846	0.11329	0.04787	0.13912	0.08303	0.11219	0.07118	0.07733	0.01372	0.07397
	7.288	0.01822	0.01328	0.01297	-0.000396826	0.0203	-0.00557	-0.00475	0.00227	0.16208	0.16972	0.14559	0.10889	0.02923	0.05871	0.03845	-0.00417	-0.00262	0.00859	-0.02883		7.236	0.01011	-0.01063	0.02486	0.03132	0.06774	0.06344	-0.00717	0.02953	0.04065	0.0913	0.11057	0.04675	0.14106	0.08311	0.1114	0.07068	0.07795	0.01327	0.07383
	7.32133	0.01829	0.01343	0.01301	-0.000850737	0.0201	-0.00293	-0.00424	0.00174	0.16618	0.16817	0.14305	0.10633	0.02842	0.05835	0.04149	-0.00513	-0.0046	0.01026	-0.02604		7.26933	0.01001	-0.0106	0.02525	0.03193	0.06752	0.06638	-0.00788	0.02993	0.04236	0.09236	0.10977	0.04734	0.14057	0.08223	0.10992	0.06998	0.07845	0.01362	0.07268
	7.35467	0.01717	0.0135	0.012	-0.00174	0.01966	-0.00571	-0.00642	0.000369264	0.15617	0.16857	0.14487	0.10653	0.02355	0.05606	0.04272	-0.00579	-0.00286	0.00947	-0.0251		7.30267	0.01193	-0.00995	0.02532	0.03203	0.06823	0.06904	-0.00809	0.03101	0.04246	0.09372	0.10826	0.04864	0.14047	0.07972	0.10692	0.0705	0.07857	0.01151	0.07212
	7.388	0.01777	0.01485	0.01327	-0.000916558	0.0207	-0.00391	-0.00752	-0.000904179	0.1591	0.16412	0.14103	0.10291	0.019	0.05395	0.0419	-0.0052	-0.00487	0.00869	-0.02572		7.336	0.01123	-0.01033	0.0243	0.0314	0.06649	0.06826	-0.00827	0.02865	0.04202	0.09447	0.10524	0.04844	0.14049	0.07863	0.10492	0.06898	0.07822	0.01126	0.06981
	7.42133	0.01809	0.01344	0.01323	-0.001	0.02074	-0.00375	-0.00728	-0.000533623	0.15796	0.16363	0.14147	0.10108	0.01776	0.05424	0.04345	-0.0056	-0.00363	0.00892	-0.02645		7.36933	0.01209	-0.00908	0.02401	0.03353	0.06837	0.06972	-0.0039	0.03029	0.0421	0.09551	0.10323	0.04751	0.14335	0.07636	0.10247	0.06885	0.07966	0.01034	0.06997
	7.45467	0.01789	0.01339	0.01292	-0.00173	0.02113	-0.00454	-0.00904	-0.00318	0.15422	0.16184	0.13995	0.1006	0.01266	0.05187	0.04365	-0.00549	-0.00457	0.00861	-0.02556		7.40267	0.01165	-0.00965	0.02556	0.0315	0.06719	0.07031	-0.00589	0.03383	0.04092	0.09683	0.10076	0.04791	0.14183	0.07502	0.10176	0.06981	0.08329	0.01034	0.06938
	7.488	0.01701	0.01323	0.01323	-0.00166	0.02118	-0.00518	-0.00881	-0.00437	0.153	0.15953	0.1404	0.09807	0.01114	0.05075	0.04385	-0.0051	-0.0045	0.00911	-0.02765		7.436	0.01103	-0.00929	0.02434	0.03187	0.0664	0.07089	-0.00495	0.03341	0.04148	0.09675	0.10003	0.04939	0.14098	0.07239	0.09776	0.06871	0.08492	0.00936	0.06871
	7.52133	0.01853	0.0124	0.01328	-0.000633202	0.02161	-0.00429	-0.01117	-0.00533	0.15263	0.15863	0.13935	0.09732	0.00822	0.04973	0.04741	-0.00492	-0.00336	0.00936	-0.0306		7.46933	0.01036	-0.01026	0.02398	0.03016	0.06536	0.07005	-0.00335	0.03523	0.04171	0.09833	0.09602	0.04884	0.1425	0.07192	0.09616	0.06878	0.08687	0.01007	0.06814
	7.55467	0.01685	0.01234	0.01296	-0.00153	0.02034	-0.00471	-0.01021	-0.00637	0.14915	0.15746	0.13649	0.09556	0.00756	0.04922	0.05392	-0.00295	-0.0045	0.00856	-0.03096		7.50267	0.01173	-0.00972	0.02445	0.0299	0.06689	0.07382	-0.00375	0.03775	0.04289	0.09985	0.0944	0.0501	0.14465	0.07091	0.09571	0.07014	0.08827	0.00933	0.06706
	7.588	0.0167	0.01477	0.01362	-0.000516024	0.02092	-0.00498	-0.01252	-0.00871	0.14835	0.15644	0.1367	0.09517	0.00414	0.04728	0.05399	-0.00249	-0.0046	0.00979	-0.03077		7.536	0.00957	-0.01036	0.02393	0.03002	0.06473	0.07247	-0.00365	0.03685	0.04379	0.10042	0.09392	0.05078	0.14266	0.06845	0.09221	0.06873	0.08864	0.00957	0.06665
	7.62133	0.01779	0.01627	0.0144	-6.49343e-05	0.02236	-0.0052	-0.01274	-0.00818	0.14606	0.15374	0.13627	0.09378	0.00303	0.04621	0.05969	-0.0032	-0.00336	0.00841	-0.03084		7.56933	0.00936	-0.01041	0.02407	0.02927	0.06401	0.07211	-0.00361	0.03903	0.04405	0.1012	0.09041	0.05009	0.14471	0.06735	0.09067	0.06841	0.08995	0.00973	0.06725
	7.65467	0.01591	0.01759	0.0138	-0.000396845	0.02084	-0.0058	-0.01509	-0.01062	0.1459	0.15251	0.13557	0.09246	0.000874865	0.04507	0.05905	-0.00247	-0.00449	0.00896	-0.03339		7.60267	0.0099	-0.01082	0.02319	0.02921	0.06365	0.0709	-0.00314	0.03971	0.04452	0.10127	0.08885	0.05041	0.14459	0.06663	0.08913	0.06708	0.09034	0.00852	0.06743
	7.688	0.01588	0.01785	0.01347	-0.00143	0.0209	-0.00521	-0.01435	-0.01033	0.14491	0.15173	0.13421	0.09162	0.000175598	0.04532	0.06083	-0.00297	-0.00438	0.00779	-0.03293		7.636	0.0099	-0.01085	0.02346	0.02897	0.06394	0.07206	-0.00267	0.04111	0.04487	0.10259	0.08729	0.05044	0.14307	0.0653	0.08567	0.06892	0.0913	0.00875	0.06841
	7.72133	0.01789	0.01983	0.01403	0.000188333	0.02192	-0.00578	-0.01574	-0.01074	0.14296	0.15045	0.13408	0.09156	0.00268	0.04549	0.06064	-0.00274	-0.00507	0.0083	-0.03403		7.66933	0.01126	-0.01113	0.02194	0.02831	0.0605	0.07131	-0.00415	0.04113	0.04579	0.10279	0.08382	0.05063	0.14271	0.06259	0.08375	0.06786	0.09183	0.00933	0.06945
	7.75467	0.01682	0.01771	0.01417	-0.000134578	0.02139	-0.00586	-0.01575	-0.01238	0.14378	0.1499	0.13289	0.08977	0.00159	0.04466	0.06231	-0.00255	-0.00511	0.00811	-0.03361		7.70267	0.00699	-0.01033	0.02185	0.02874	0.06082	0.06905	-0.00182	0.04239	0.04664	0.10343	0.08187	0.05091	0.14339	0.06287	0.08424	0.06783	0.0929	0.0096	0.06744
	7.788	0.01567	0.01842	0.01383	-0.000445489	0.02019	-0.00506	-0.01687	-0.01283	0.14272	0.14869	0.13496	0.08943	0.00398	0.0437	0.06253	-0.00258	-0.00396	0.00735	-0.03591		7.736	0.01021	-0.00992	0.02224	0.02985	0.06018	0.07171	-0.00352	0.04102	0.04835	0.10449	0.08235	0.05129	0.14496	0.06192	0.08481	0.06645	0.09206	0.00831	0.06814
	7.82133	0.01705	0.01784	0.01541	0.000606601	0.02204	-0.0063	-0.01805	-0.01492	0.14083	0.14717	0.13369	0.08961	0.00209	0.0416	0.06254	-0.0017	-0.00592	0.00707	-0.03541		7.76933	0.00983	-0.01067	0.02403	0.02736	0.06007	0.07105	-0.00373	0.04131	0.0473	0.10385	0.08291	0.0512	0.14479	0.06191	0.08629	0.06694	0.0929	0.00796	0.06633
	7.85467	0.01672	0.01734	0.01396	-0.00025431	0.0221	-0.0064	-0.01873	-0.01304	0.14186	0.14594	0.12939	0.08823	0.00526	0.04214	0.06313	-0.00202	-0.00539	0.00865	-0.03579		7.80267	0.01092	-0.01028	0.02233	0.02725	0.05934	0.07128	-0.0046	0.04013	0.04715	0.10446	0.08437	0.05104	0.14676	0.06803	0.09316	0.06618	0.09315	0.00849	0.06854
	7.888	0.01567	0.01725	0.01334	-0.00113	0.02019	-0.00723	-0.02165	-0.01632	0.13816	0.148	0.13296	0.08822	0.00375	0.03963	0.06301	-0.0024	-0.00611	0.00832	-0.03749		7.836	0.00953	-0.01	0.02234	0.0278	0.0601	0.0694	-0.00313	0.03953	0.04811	0.10454	0.09121	0.0518	0.14756	0.07227	0.10157	0.06835	0.09457	0.00918	0.06928
	7.92133	0.0159	0.01682	0.01458	-0.000681132	0.02133	-0.00558	-0.02103	-0.01514	0.14071	0.14262	0.13066	0.08664	0.0049	0.04143	0.0671	-0.0014	-0.00564	0.00821	-0.03738		7.86933	0.01145	-0.00969	0.02204	0.02788	0.05881	0.06855	-0.00296	0.03813	0.04888	0.1048	0.09962	0.05084	0.14866	0.07499	0.10569	0.06635	0.09476	0.00897	0.06784
	7.95467	0.01583	0.01742	0.01444	-0.000347043	0.02167	-0.00697	-0.02274	-0.01728	0.13653	0.14536	0.13028	0.08746	0.0023	0.03838	0.06964	-0.00266	-0.00538	0.0089	-0.03805		7.90267	0.00569	-0.01063	0.02678	0.02855	0.06823	0.07617	0.00125	0.04099	0.0495	0.10618	0.10372	0.05169	0.14851	0.07576	0.10876	0.06561	0.09483	0.00825	0.0682
	7.988	0.01578	0.0169	0.01411	-0.000990954	0.02103	-0.00745	-0.02388	-0.01738	0.13732	0.14213	0.12974	0.08539	0.00584	0.03843	0.06815	-0.00151	-0.00644	0.00865	-0.03692		7.936	0.00526	-0.01021	0.02618	0.031	0.07506	0.09643	0.00862	0.05169	0.04949	0.10487	0.10676	0.05098	0.14797	0.07913	0.11322	0.0653	0.09458	0.00816	0.06757
	8.02133	0.0164	0.01805	0.01466	-0.000804865	0.02214	-0.00922	-0.02416	-0.01853	0.13259	0.14136	0.13068	0.08574	0.00602	0.03681	0.07249	-0.0011	-0.00499	0.00767	-0.03034		7.96933	0.00519	-0.00901	0.02567	0.03287	0.07634	0.09753	0.01017	0.05446	0.04997	0.10472	0.11121	0.05158	0.14716	0.07821	0.11398	0.06656	0.095	0.00885	0.0696
	8.05467	0.01686	0.01638	0.0164	-0.00114	0.02245	-0.00728	-0.02388	-0.01729	0.13548	0.13895	0.1304	0.08431	0.00958	0.03871	0.07489	-0.00182	-0.00597	0.00939	-0.02928		8.00267	0.00642	-0.009	0.02634	0.03494	0.07858	0.09961	0.01223	0.05457	0.05107	0.10546	0.11195	0.05158	0.14843	0.07799	0.11306	0.0667	0.09581	0.00895	0.06972
	8.088	0.0158	0.01798	0.01448	-0.0015	0.02139	-0.00863	-0.02425	-0.01677	0.13348	0.13985	0.12948	0.08537	0.00704	0.03869	0.07507	-0.00207	-0.00483	0.00853	-0.01966		8.036	0.00865	-0.00869	0.02814	0.03467	0.08026	0.1017	0.01152	0.0551	0.052	0.10531	0.11101	0.05179	0.14684	0.07827	0.11249	0.06691	0.09608	0.00877	0.07057
	8.12133	0.01652	0.0174	0.01573	-0.000437597	0.02274	-0.00948	-0.02653	-0.01933	0.13068	0.13935	0.13001	0.08496	0.00952	0.03675	0.07442	-0.00316	-0.00621	0.00783	-0.02056		8.06933	0.00855	-0.00841	0.02734	0.03522	0.082	0.1026	0.01396	0.05408	0.05344	0.10649	0.11043	0.0517	0.14595	0.07774	0.11323	0.06702	0.09608	0.00942	0.07018
	8.15467	0.01618	0.01773	0.01644	-0.000283508	0.02332	-0.00862	-0.02528	-0.01868	0.13316	0.13793	0.12664	0.08392	0.00708	0.03778	0.0786	-0.00206	-0.00567	0.00855	-0.02227		8.10267	0.00991	-0.00878	0.02772	0.03745	0.08293	0.1027	0.01389	0.05477	0.05341	0.10657	0.11115	0.05193	0.14497	0.07526	0.11029	0.06659	0.09593	0.00946	0.07041
	8.188	0.01587	0.01708	0.01527	-0.00123	0.02295	-0.01068	-0.02728	-0.01942	0.12774	0.1387	0.12872	0.08476	0.00832	0.03622	0.08039	-0.00188	-0.0049	0.00794	-0.01988		8.136	0.00951	-0.00869	0.02834	0.03587	0.08278	0.10372	0.01383	0.05535	0.05218	0.10604	0.10818	0.05046	0.14461	0.07557	0.11121	0.06641	0.09729	0.00872	0.07202
	8.22133	0.01531	0.01799	0.01486	-0.00134	0.0221	-0.00848	-0.02656	-0.0195	0.13185	0.13593	0.12614	0.08281	0.00928	0.03685	0.07953	-0.00276	-0.00552	0.00758	-0.01397		8.16933	0.00768	-0.00908	0.02837	0.03584	0.08381	0.10402	0.01511	0.05394	0.05469	0.1068	0.1091	0.05198	0.14391	0.07574	0.10888	0.06751	0.09713	0.0103	0.07054
	8.25467	0.0161	0.01891	0.01521	-0.00154	0.02278	-0.0106	-0.02909	-0.01935	0.12755	0.13655	0.12663	0.08339	0.0096	0.03525	0.07649	-0.00252	-0.00464	0.00919	-0.01469		8.20267	0.01071	-0.00826	0.02972	0.03854	0.08752	0.1042	0.01617	0.05394	0.05458	0.10618	0.10675	0.05193	0.1419	0.07329	0.10828	0.06499	0.0969	0.01098	0.07273
	8.288	0.01536	0.01904	0.01547	-0.000763151	0.02214	-0.00986	-0.02856	-0.01988	0.13039	0.13497	0.12477	0.08231	0.00832	0.03564	0.07664	-0.00284	-0.00493	0.00631	-0.01428		8.236	0.01001	-0.00878	0.02978	0.03856	0.0848	0.10643	0.01685	0.05403	0.05528	0.10641	0.10613	0.05135	0.14068	0.07283	0.10946	0.06641	0.09704	0.00953	0.07267
	8.32133	0.01435	0.01884	0.01446	-0.00182	0.02162	-0.00996	-0.02839	-0.01772	0.12933	0.13568	0.12644	0.08287	0.00982	0.03683	0.07504	-0.000558985	-0.00443	0.00834	-0.01967		8.26933	0.01126	-0.00911	0.02906	0.03861	0.08653	0.10443	0.01576	0.05279	0.05522	0.10559	0.10729	0.05084	0.14106	0.07313	0.1098	0.06708	0.0981	0.01008	0.07421
	8.35467	0.01431	0.01917	0.01389	-0.00212	0.02087	-0.01131	-0.02996	-0.0204	0.12805	0.13543	0.12684	0.08249	0.01163	0.0344	0.07316	-0.00211	-0.00469	0.00725	-0.01411		8.30267	0.00993	-0.009	0.03001	0.03779	0.0868	0.10535	0.01562	0.05258	0.05624	0.10667	0.10761	0.05132	0.13854	0.07133	0.1075	0.06597	0.09773	0.00981	0.07374
	8.388	0.01567	0.01828	0.01545	-0.00149	0.02151	-0.01055	-0.02977	-0.01833	0.12645	0.13325	0.12458	0.08171	0.00846	0.03592	0.07288	-0.000897328	-0.00405	0.00671	-0.01838		8.336	0.0096	-0.00874	0.03061	0.03753	0.08678	0.1074	0.01649	0.05385	0.05632	0.10687	0.1053	0.05217	0.13941	0.07012	0.10839	0.06599	0.09772	0.01046	0.07289
	8.42133	0.01459	0.01811	0.01605	-0.00201	0.02085	-0.0102	-0.03162	-0.02155	0.12914	0.13386	0.12409	0.08193	0.01059	0.03313	0.07118	-0.00203	-0.00417	0.00674	-0.01978		8.36933	0.01042	-0.00794	0.0309	0.03938	0.08881	0.10589	0.01754	0.0513	0.05614	0.10661	0.10617	0.05096	0.1398	0.07533	0.1106	0.06759	0.09848	0.01126	0.07317
	8.45467	0.01324	0.01793	0.01352	-0.0031	0.01997	-0.01082	-0.03082	-0.01991	0.126	0.13342	0.12544	0.08184	0.0069	0.03419	0.07334	-0.00194	-0.00433	0.00604	-0.02156		8.40267	0.00947	-0.00908	0.03183	0.03997	0.08968	0.10579	0.01693	0.05071	0.05709	0.10728	0.10836	0.05172	0.13983	0.07965	0.11124	0.06787	0.09934	0.01071	0.07444
	8.488	0.01445	0.01793	0.01488	-0.00158	0.02104	-0.00981	-0.03175	-0.02149	0.12788	0.13317	0.1244	0.08064	0.00961	0.03368	0.07483	-0.00054634	-0.00393	0.00628	-0.02404		8.436	0.0127	-0.00776	0.02944	0.04181	0.089	0.10471	0.01698	0.05105	0.05721	0.1064	0.10899	0.05198	0.13981	0.08238	0.11205	0.06666	0.09929	0.01106	0.07388
	8.52133	0.01385	0.01885	0.01419	-0.0022	0.0207	-0.01217	-0.03389	-0.02248	0.12325	0.13205	0.12386	0.08058	0.00849	0.03229	0.07416	-0.00123	-0.00326	0.00576	-0.02678		8.46933	0.01302	-0.00806	0.02917	0.04016	0.08848	0.10555	0.01617	0.05087	0.05764	0.10676	0.10978	0.05211	0.14258	0.08796	0.11501	0.067	0.09922	0.01086	0.07523
	8.55467	0.01367	0.0176	0.01333	-0.00263	0.02003	-0.01001	-0.03362	-0.02217	0.12674	0.12951	0.12269	0.07831	0.00899	0.03217	0.07538	-0.000553683	-0.00148	0.00692	-0.02727		8.50267	0.01239	-0.00844	0.02951	0.04039	0.08877	0.10233	0.01571	0.04871	0.05862	0.10724	0.11271	0.05212	0.1412	0.08987	0.11463	0.06756	0.10017	0.01152	0.07624
	8.588	0.01429	0.01871	0.01312	-0.00322	0.01988	-0.01184	-0.03617	-0.02524	0.12339	0.13017	0.12299	0.07895	0.01153	0.03184	0.07482	-0.00127	-0.000303358	0.00666	-0.0267		8.536	0.01276	-0.00774	0.02977	0.04156	0.08988	0.10171	0.01655	0.0478	0.05928	0.10723	0.11233	0.05226	0.13953	0.09263	0.11534	0.06819	0.10032	0.01053	0.07596
	8.62133	0.01471	0.01686	0.01368	-0.00215	0.02081	-0.00653	-0.02978	-0.01505	0.13126	0.12865	0.12158	0.07691	0.01091	0.03648	0.07452	-0.00077502	0.00269	0.00659	-0.03273		8.56933	0.01283	-0.00745	0.03004	0.04127	0.08842	0.10227	0.01855	0.0495	0.05923	0.10787	0.11302	0.05172	0.14135	0.09526	0.11707	0.06899	0.10112	0.01201	0.07831
	8.65467	0.01389	0.01798	0.01258	-0.00275	0.02045	-0.00992	-0.03546	-0.01953	0.12551	0.13342	0.12841	0.08199	0.01009	0.03464	0.07348	0.000206305	0.00541	0.00673	-0.02976		8.60267	0.01432	-0.00713	0.0291	0.04226	0.08958	0.10275	0.01784	0.04869	0.06085	0.10771	0.11472	0.05219	0.14162	0.09698	0.11931	0.06988	0.1024	0.01381	0.07827
	8.688	0.01365	0.01664	0.01269	-0.00265	0.02042	-0.00683	-0.03494	-0.01912	0.1306	0.12906	0.12456	0.07837	0.01006	0.03455	0.07254	-0.000870363	0.00681	0.00636	-0.03459		8.636	0.0135	-0.00772	0.02939	0.04174	0.08785	0.1011	0.0187	0.04809	0.06094	0.1087	0.11695	0.05244	0.13722	0.09609	0.11765	0.06781	0.10059	0.01246	0.07738
	8.72133	0.01517	0.01816	0.01346	-0.00235	0.02053	-0.00831	-0.03649	-0.01958	0.12659	0.1297	0.12526	0.0792	0.01076	0.03449	0.07612	0.000197968	0.00814	0.00602	-0.03165		8.66933	0.01296	-0.00837	0.02886	0.03903	0.08566	0.09862	0.01837	0.04619	0.06112	0.10726	0.11527	0.0512	0.13757	0.09679	0.11785	0.06714	0.10128	0.01275	0.07858
	8.75467	0.0146	0.01715	0.01388	-0.00205	0.02087	-0.00685	-0.03516	-0.0194	0.12691	0.12869	0.12176	0.07859	0.01312	0.03395	0.07927	0.000898293	0.01264	0.00744	-0.03401		8.70267	0.01259	-0.00807	0.02877	0.03985	0.08659	0.09943	0.01823	0.04487	0.06107	0.10877	0.11545	0.05087	0.13609	0.09687	0.11806	0.06758	0.10034	0.01264	0.07882
	8.788	0.01335	0.018	0.01247	-0.00384	0.01971	-0.007	-0.03591	-0.01945	0.12823	0.12878	0.12389	0.07853	0.01044	0.03356	0.07885	0.00253	0.01257	0.00576	-0.03133		8.736	0.0125	-0.00898	0.02832	0.03784	0.08503	0.10001	0.01688	0.04492	0.06121	0.10829	0.11565	0.0509	0.13525	0.09772	0.11887	0.06797	0.10143	0.01344	0.07822
	8.82133	0.01428	0.01563	0.01239	-0.00386	0.01995	-0.00714	-0.03732	-0.01943	0.12815	0.12815	0.1253	0.07828	0.01256	0.03339	0.07798	0.00187	0.01656	0.00665	-0.03585		8.76933	0.01185	-0.00827	0.02789	0.03836	0.08416	0.09773	0.01781	0.04227	0.06275	0.10824	0.11644	0.05148	0.13577	0.10069	0.11954	0.06936	0.10161	0.01318	0.07925
	8.85467	0.01386	0.01741	0.01127	-0.00407	0.01975	-0.00778	-0.03685	-0.02046	0.12232	0.12773	0.12264	0.07736	0.01048	0.03392	0.07472	0.00309	0.01598	0.0059	-0.03527		8.80267	0.01336	-0.00849	0.0278	0.03761	0.08385	0.09962	0.01849	0.04251	0.06304	0.10924	0.11709	0.05137	0.13564	0.10145	0.12026	0.07147	0.09712	0.01748	0.08204
	8.888	0.01283	0.01653	0.01115	-0.00474	0.01889	-0.00737	-0.0387	-0.02073	0.12282	0.12555	0.12138	0.07678	0.0151	0.03269	0.07458	0.00262	0.01699	0.00625	-0.0371		8.836	0.0123	-0.00862	0.02819	0.03678	0.08429	0.09917	0.01773	0.04157	0.06393	0.10753	0.1178	0.05285	0.13614	0.10351	0.12087	0.06965	0.10198	0.01394	0.07985
	8.92133	0.01408	0.01737	0.01186	-0.00425	0.01976	-0.0062	-0.03984	-0.02148	0.12447	0.12483	0.11964	0.07583	0.00975	0.03369	0.07191	0.00371	0.01611	0.00554	-0.03687		8.86933	0.0134	-0.00854	0.02782	0.03893	0.08314	0.09663	0.01837	0.04016	0.06462	0.11237	0.11838	0.05109	0.13577	0.10444	0.12199	0.06778	0.10209	0.01382	0.08109
	8.95467	0.01431	0.01619	0.01107	-0.00442	0.01917	-0.00798	-0.04108	-0.02358	0.12033	0.12453	0.12201	0.07694	0.01197	0.03157	0.07329	0.00387	0.0159	0.00601	-0.03687		8.90267	0.01273	-0.00807	0.02776	0.0379	0.08425	0.09906	0.01737	0.04182	0.06636	0.11283	0.11949	0.0511	0.13583	0.10587	0.12318	0.06872	0.10199	0.01413	0.08044
	8.988	0.01348	0.01767	0.01053	-0.00488	0.01835	-0.00449	-0.03941	-0.02129	0.12522	0.12181	0.11957	0.0743	0.01008	0.03308	0.07378	0.00304	0.01451	0.00605	-0.03824		8.936	0.01185	-0.00901	0.02866	0.03511	0.08143	0.09797	0.01779	0.04026	0.06663	0.11275	0.12066	0.05115	0.13458	0.10571	0.12244	0.06939	0.10199	0.01446	0.08054
	9.02133	0.01403	0.01771	0.01122	-0.00435	0.01963	-0.00703	-0.04099	-0.02149	0.11788	0.12356	0.12101	0.07527	0.01297	0.03213	0.07215	0.00306	0.01533	0.0054	-0.03656		8.96933	0.01172	-0.0091	0.02848	0.03403	0.08058	0.09968	0.01779	0.04066	0.0666	0.11384	0.1199	0.05017	0.13374	0.10778	0.12442	0.06926	0.10221	0.01495	0.08325
	9.05467	0.01414	0.01759	0.012	-0.00395	0.02019	-0.00423	-0.0414	-0.02118	0.12162	0.11992	0.11993	0.07282	0.01138	0.03154	0.07642	0.00286	0.01455	0.00642	-0.03952		9.00267	0.01133	-0.00877	0.02819	0.03328	0.07949	0.09807	0.01737	0.03914	0.06704	0.11384	0.12186	0.05064	0.13409	0.10787	0.12422	0.06853	0.10201	0.01601	0.08305
	9.088	0.01371	0.01781	0.01101	-0.0045	0.01944	-0.00667	-0.04262	-0.02151	0.11465	0.11977	0.11896	0.07372	0.01045	0.03029	0.07473	0.00204	0.01435	0.00544	-0.03851		9.036	0.01166	-0.00819	0.02861	0.03442	0.07982	0.09743	0.01804	0.03808	0.06842	0.11446	0.12165	0.05074	0.13504	0.11315	0.12687	0.06959	0.10319	0.01632	0.08381
	9.12133	0.01294	0.01789	0.01118	-0.00457	0.01905	-0.00196	-0.0414	-0.02227	0.11778	0.11723	0.11534	0.07112	0.01302	0.03031	0.07445	0.00264	0.01537	0.00612	-0.04039		9.06933	0.01164	-0.00877	0.02886	0.0344	0.07816	0.09563	0.01776	0.03654	0.06961	0.11552	0.12428	0.05016	0.13643	0.11488	0.1277	0.06882	0.10159	0.01596	0.08385
	9.15467	0.01315	0.01708	0.01241	-0.0036	0.01969	-0.00182	-0.04108	-0.01955	0.11377	0.11687	0.11901	0.07183	0.01072	0.03096	0.07081	0.00201	0.01334	0.00583	-0.04025		9.10267	0.01242	-0.00842	0.02837	0.03483	0.07814	0.09402	0.01766	0.03453	0.06946	0.1146	0.12509	0.05012	0.13692	0.11686	0.12721	0.06944	0.1017	0.01646	0.0849
	9.188	0.01191	0.01718	0.01152	-0.0048	0.01878	-0.000917538	-0.04181	-0.02287	0.11342	0.11681	0.11498	0.06986	0.01276	0.02828	0.07139	0.002	0.01448	0.00616	-0.04165		9.136	0.01039	-0.0095	0.03016	0.03365	0.07856	0.094	0.01841	0.03559	0.06988	0.11653	0.12459	0.04957	0.13828	0.1183	0.12927	0.0696	0.10216	0.01618	0.08534
	9.22133	0.01238	0.01619	0.01216	-0.00445	0.01965	0.0023	-0.03981	-0.02085	0.11206	0.11273	0.11204	0.06832	0.0131	0.0289	0.0707	0.00184	0.01474	0.00648	-0.04209		9.16933	0.0115	-0.00899	0.02947	0.03463	0.07808	0.09705	0.01743	0.03838	0.07067	0.11589	0.12662	0.0499	0.13584	0.11896	0.12808	0.06877	0.10154	0.01567	0.08483
	9.25467	0.01419	0.01584	0.01336	-0.00379	0.02052	0.0033	-0.04088	-0.02187	0.11184	0.11264	0.11327	0.06801	0.01199	0.02833	0.06943	0.00198	0.01361	0.00651	-0.0429		9.20267	0.01037	-0.00871	0.03014	0.03511	0.079	0.09595	0.01929	0.03694	0.07045	0.11525	0.12541	0.04898	0.1395	0.1218	0.13054	0.07039	0.1015	0.01803	0.08458
	9.288	0.01302	0.01623	0.01211	-0.00467	0.01949	0.00493	-0.03984	-0.02123	0.10931	0.11049	0.11097	0.06631	0.01415	0.02857	0.07075	0.00273	0.01447	0.00639	-0.0453		9.236	0.0103	-0.00816	0.02923	0.03671	0.07938	0.09541	0.02025	0.03628	0.07102	0.11557	0.12786	0.05023	0.13816	0.12332	0.12984	0.06982	0.10073	0.01787	0.08661
	9.32133	0.01397	0.01676	0.01264	-0.00395	0.02041	0.00611	-0.03932	-0.02121	0.10881	0.10871	0.10833	0.06515	0.01453	0.02791	0.06672	0.00115	0.015	0.00615	-0.04606		9.26933	0.0119	-0.00778	0.0306	0.03695	0.08071	0.0966	0.02108	0.0371	0.07278	0.1169	0.12715	0.04885	0.14082	0.12804	0.13079	0.06915	0.10066	0.01761	0.08411
	9.35467	0.01347	0.01486	0.01263	-0.00378	0.0199	0.00545	-0.03991	-0.02111	0.10409	0.10688	0.11031	0.06437	0.01759	0.02741	0.06598	0.00183	0.01451	0.00478	-0.04637		9.30267	0.01067	-0.008	0.02872	0.03509	0.07941	0.09493	0.02012	0.03626	0.07174	0.11619	0.12808	0.04973	0.14192	0.13128	0.13289	0.07014	0.10068	0.01813	0.08535
	9.388	0.01263	0.01679	0.01191	-0.00425	0.01993	0.00873	-0.03789	-0.02088	0.10647	0.10445	0.10619	0.06219	0.01811	0.02706	0.06403	0.00148	0.0153	0.00495	-0.04465		9.336	0.01038	-0.00847	0.02849	0.03255	0.07701	0.09545	0.01977	0.0346	0.07276	0.11705	0.13016	0.05066	0.14173	0.13399	0.133	0.06954	0.09982	0.01787	0.08562
	9.42133	0.01473	0.01639	0.01271	-0.00354	0.02039	0.00713	-0.03944	-0.02134	0.09878	0.10418	0.10563	0.06243	0.01641	0.02565	0.0609	0.00115	0.01386	0.00445	-0.048		9.36933	0.01245	-0.00769	0.03034	0.03496	0.07967	0.09643	0.01974	0.03513	0.0713	0.11596	0.13025	0.04909	0.14252	0.13601	0.13387	0.06933	0.0987	0.01685	0.08535
	9.45467	0.01321	0.01607	0.01286	-0.00379	0.0195	0.00999	-0.03883	-0.02025	0.10166	0.09961	0.10333	0.05922	0.01912	0.02618	0.06117	0.00139	0.01617	0.00412	-0.04888		9.40267	0.01183	-0.00764	0.03113	0.03513	0.0786	0.09665	0.02069	0.03502	0.07236	0.11704	0.1311	0.04952	0.14329	0.13754	0.1346	0.06955	0.09737	0.01687	0.08497
	9.488	0.01272	0.01592	0.01141	-0.0047	0.01892	0.01116	-0.03758	-0.02063	0.09791	0.09877	0.10015	0.05761		0.02509	0.06035	0.00104	0.01642	0.00487	-0.04782		9.436	0.01128	-0.00774	0.03116	0.03347	0.07666	0.09683	0.0207	0.03444	0.07028	0.11538	0.13181	0.0483	0.14173	0.13985	0.13467	0.07081	0.09657	0.01695	0.08365
	9.52133	0.01407	0.01565	0.01319	-0.0031	0.02006	0.01242	-0.03759	-0.01983	0.09434	0.09653	0.09805	0.05671	0.01647	0.02389	0.05925	0.000734873	0.01606	0.00393	-0.04654		9.46933	0.0099	-0.00811	0.0301	0.03387	0.07644	0.09607	0.02154	0.03389	0.07038	0.11596	0.13186	0.04914	0.14347	0.14034	0.13394	0.07192	0.09714	0.01564	0.0844
	9.55467	0.01225	0.01507	0.01238	-0.00431	0.02004	0.01328	-0.03741	-0.02092	0.09288	0.09331	0.09583	0.05455	0.01685	0.02376	0.05794	0.00162	0.01634	0.00374	-0.04648		9.50267	0.01089	-0.00814	0.03012	0.03219	0.07379	0.09479	0.02104	0.03178	0.06925	0.11526	0.13112	0.04802	0.14236	0.14166	0.13358	0.06972	0.09573	0.01605	0.08304
	9.588	0.01223	0.01602	0.0128	-0.00414	0.01931	0.01256	-0.03837	-0.0209	0.08849	0.09125	0.09466	0.05281	0.01875	0.02369	0.05618	5.52985e-06	0.01736	0.00456	-0.04863		9.536	0.01158	-0.0076	0.03086	0.0321	0.07553	0.09445	0.02014	0.03236	0.06825	0.11529	0.13075	0.04822	0.14455	0.14416	0.135	0.06985	0.09533	0.01663	0.08317
	9.62133	0.01396	0.01572	0.0211	0.000385415	0.02402	0.01422	-0.03745	-0.02097	0.08828	0.08802	0.09108	0.05057	0.01932	0.02236	0.05497	0.000918861	0.01772	0.00332	-0.04728		9.56933	0.01093	-0.00782	0.03003	0.0314	0.07561	0.09243	0.02148	0.03086	0.0676	0.11523	0.13214	0.04798	0.14389	0.14622	0.13464	0.06998	0.09445	0.01389	0.08177
	9.65467	0.01604	0.0144	0.02695	0.00426	0.02729	0.0133	-0.03743	-0.02183	0.08231	0.08537	0.08953	0.04886	0.01666	0.02126	0.05487	0.00106	0.01885	0.00417	-0.04598		9.60267	0.01191	-0.00773	0.02952	0.03193	0.07377	0.09526	0.02177	0.02971	0.0653	0.11488	0.13176	0.04767	0.14611	0.14737	0.13586	0.06968	0.09335	0.01369	0.08114
	9.688	0.01578	0.01459	0.03041	0.00536	0.02868	0.01466	-0.03813	-0.02419	0.07932	0.08129	0.08568	0.04542	0.01686	0.0203	0.05352	0.000872518	0.01803	0.00345	-0.04934		9.636	0.01089	-0.00773	0.02918	0.03226	0.07458	0.09594	0.02212	0.02782	0.06417	0.11453	0.13297	0.04814	0.14577	0.15148	0.13805	0.07097	0.09324	0.0124	0.08002
	9.72133	0.01601	0.01558	0.03322	0.00728	0.03084	0.01584	-0.03739	-0.02126	0.07837	0.07759	0.08234	0.04384	0.01787	0.02012	0.05358	0.000296849	0.01851	0.00335	-0.04826		9.66933	0.0106	-0.00779	0.03005	0.0317	0.07297	0.09657	0.02363	0.02756	0.06191	0.11461	0.13514	0.04886	0.14842	0.1549	0.13779	0.07009	0.09101	0.01141	0.07781
	9.75467	0.01731	0.01421	0.03466	0.0086	0.03189	0.01472	-0.03787	-0.0225	0.07125	0.07607	0.08165	0.04209	0.01791	0.01801	0.05229	3.41748e-05	0.01931	0.00405	-0.04704		9.70267	0.01011	-0.0082	0.03078	0.03043	0.07459	0.09251	0.0211	0.02671	0.05902	0.11271	0.13486	0.0465	0.14882	0.1574	0.13819	0.06967	0.09032	0.00922	0.07648
	9.788	0.01654	0.01444	0.03401	0.00809	0.03087	0.01571	-0.03877	-0.02187	0.07025	0.07113	0.07581	0.03909	0.02106	0.01819	0.05328	0.000324506	0.0204	0.00433	-0.04647		9.736	0.01127	-0.00772	0.02977	0.03064	0.07423	0.0873	0.01835	0.02566	0.05752	0.11063	0.13525	0.04709	0.151	0.16194	0.14095	0.07043	0.0905	0.00868	0.07281
	9.82133	0.01651	0.01575	0.035	0.00801	0.03194	0.01725	-0.03795	-0.02296	0.06671	0.06817	0.07412	0.03689	0.01889	0.01664	0.04978	-0.000216162	0.02137	0.00388	-0.04721		9.76933	0.01116	-0.00799	0.02861	0.02874	0.07086	0.08676	0.01929	0.02391	0.05692	0.11041	0.13799	0.04725	0.15141	0.16294	0.14161	0.06973	0.08858	0.00712	0.07259
	9.85467	0.01716	0.01576	0.03567	0.00869	0.03232	0.01756	-0.03859	-0.02324	0.06372	0.06485	0.06889	0.03501	0.01939	0.01634	0.04897	-0.000638837	0.02079	0.00421	-0.04645		9.80267	0.01106	-0.00791	0.02889	0.02999	0.07056	0.08576	0.01801	0.02412	0.0528	0.11007	0.13863	0.04661	0.15038	0.16397	0.14037	0.07019	0.08779	0.00611	0.07015
	9.888	0.01628	0.01494	0.03492	0.0081	0.03146	0.0177	-0.03827	-0.02381	0.05841	0.06103	0.067	0.03162	0.02022	0.0136	0.04889	-0.000545506	0.0215	0.00261	-0.04578		9.836	0.01005	-0.00864	0.02802	0.02629	0.06912	0.08422	0.01736	0.02303	0.05061	0.10795	0.13738	0.04647	0.15069	0.16537	0.14111	0.06933	0.08689	0.00448	0.06855
	9.92133	0.016	0.01553	0.03434	0.00829	0.03107	0.01933	-0.0381	-0.02331	0.05516	0.05701	0.06366	0.02943	0.01972	0.01395	0.0474	-0.000487174	0.02075	0.0028	-0.04666		9.86933	0.00912	-0.00779	0.02567	0.02781	0.06777	0.08521	0.01961	0.02328	0.04752	0.10641	0.1381	0.04638	0.15002	0.16579	0.14124	0.07155	0.08604	0.00376	0.06804
	9.95467	0.01644	0.01434	0.0358	0.00943	0.03235	0.01941	-0.03777	-0.02288	0.05212	0.05393	0.06081	0.02691	0.02166	0.01272	0.04628	-0.000790849	0.02087	0.00236	-0.04529		9.90267	0.00819	-0.00779	0.02861	0.02667	0.06817	0.08296	0.01642	0.0236	0.04598	0.10516	0.1382	0.04676	0.15259	0.16791	0.14188	0.07159	0.08622	0.00318	0.06695
	9.988	0.0163	0.01417	0.0349	0.00795	0.03128	0.01931	-0.03911	-0.02443	0.04584	0.05059	0.05835	0.02443	0.01964	0.01152	0.04592	-4.55175e-05	0.01999	0.00351	-0.0465		9.936	0.00929	-0.0081	0.02874	0.02493	0.06657	0.08106	0.01472	0.02263	0.04372	0.10571	0.13884	0.04732	0.15045	0.16669	0.14015	0.071	0.08414	-0.000171958	0.06488
	10.0213	0.01636	0.01358	0.03555	0.00879	0.03208	0.01987	-0.03931	-0.02369	0.04255	0.04526	0.05234	0.02117	0.02227	0.00985	0.04456	-0.000809186	0.02171	0.00263	-0.04557		9.96933	0.00971	-0.00753	0.02903	0.02757	0.06882	0.08196	0.01538	0.02191	0.03874	0.10199	0.13709	0.04561	0.15847	0.17159	0.14065	0.06864	0.08286	-0.000923766	0.06114
	10.0547	0.01648	0.01409	0.03456	0.00806	0.03231	0.01995	-0.03942	-0.02308	0.03857	0.04149	0.04791	0.01809	0.01867	0.01006	0.04512	-0.00107	0.02238	0.00281	-0.04789		10.0027	0.00964	-0.00758	0.02813	0.02641	0.06755	0.08311	0.01359	0.02233	0.03688	0.10162	0.13756	0.04486	0.16718	0.17601	0.14268	0.07096	0.08225	-0.00209	0.05919
	10.088	0.01618	0.012	0.03444	0.00863	0.03166	0.01998	-0.03937	-0.02472	0.03363	0.03821	0.04521	0.01521	0.02111	0.00858	0.04255	0.000289471	0.02329	0.00373	-0.04523		10.036	0.01118	-0.00714	0.02783	0.02624	0.06701	0.08325	0.01391	0.02168	0.03518	0.10087	0.13958	0.04537	0.17287	0.17851	0.14251	0.06846	0.08038	-0.00503	0.05861
	10.1213	0.01707	0.01249	0.03529	0.00872	0.03278	0.02149	-0.04017	-0.02384	0.03079	0.03236	0.04082	0.01236	0.02221	0.00831	0.04226	-0.0013	0.02274	0.00184	-0.0457		10.0693	0.00802	-0.00784	0.02868	0.02416	0.06645	0.08266	0.01354	0.02204	0.0313	0.09742	0.13939	0.04539	0.17902	0.18168	0.14431	0.06954	0.0805	-0.00552	0.05636
	10.1547	0.01682	0.01243	0.03639	0.00992	0.03319	0.02355	-0.04014	-0.02435	0.02602	0.02969	0.03763	0.00951	0.02007	0.00655	0.04318	-0.000512873	0.0247	0.00314	-0.04539		10.1027	0.01001	-0.00728	0.02928	0.02451	0.06671	0.08456	0.0155	0.0238	0.03002	0.097	0.14117	0.04492	0.18466	0.18568	0.14531	0.07026	0.08013	-0.00552	0.05543
	10.188	0.01695	0.01209	0.03659	0.00978	0.03381	0.02235	-0.04018	-0.024	0.02098	0.02509	0.03456	0.00699	0.02361	0.00541	0.04243	4.14588e-05	0.02449	0.00333	-0.04348		10.136	0.00907	-0.00752	0.02692	0.02535	0.06586	0.08197	0.01544	0.02184	0.02819	0.09495	0.14215	0.04553	0.19063	0.18796	0.14583	0.06845	0.07904	-0.00782	0.05496
	10.2213	0.01748	0.0114	0.03843	0.01041	0.03423	0.02267	-0.03996	-0.02431	0.01795	0.02097	0.02862	0.00367	0.02329	0.00372	0.04214	-0.00102	0.02693	0.0031	-0.03993		10.1693	0.00911	-0.00738	0.02864	0.02353	0.065	0.08291	0.01568	0.02118	0.02578	0.09289	0.14265	0.04415	0.1946	0.19299	0.14603	0.06824	0.07923	-0.0084	0.05337
	10.2547	0.01762	0.01445	0.03958	0.01119	0.03556	0.02453	-0.03901	-0.02323	0.01403	0.01786	0.02739	0.00137	0.01999	0.00486	0.04122	-0.00136	0.02818	0.00299	-0.03826		10.2027	0.01025	-0.0064	0.02464	0.0249	0.06471	0.08191	0.01732	0.02036	0.02331	0.09217	0.14284	0.04454	0.1997	0.19745	0.14816	0.06921	0.07838	-0.01095	0.05149
	10.288	0.01758	0.01247	0.03973	0.01102	0.03693	0.02339	-0.04067	-0.02499	0.00921	0.01418	0.02248	-0.01109	0.02495	0.00196	0.0411	0.000154447	0.02942	0.00202	-0.04148		10.236	0.00888	-0.0075	0.02881	0.02215	0.06413	0.08235	0.01743	0.02115	0.02174	0.08935	0.14496	0.04436	0.20591	0.19851	0.14701	0.06922	0.07771	-0.01119	0.05108
	10.3213	0.01799	0.01211	0.04108	0.01219	0.0372	0.02444	-0.03982	-0.02303	0.00644	0.00991	0.01772	-0.01139	0.02263	0.00188	0.04092	-0.00141	0.03066	0.00295	-0.03985		10.2693	0.00787	-0.00707	0.02638	0.0236	0.06399	0.08399	0.01614	0.0187	0.01964	0.08788	0.14378	0.04411	0.2151	0.20408	0.14796	0.0686	0.07715	-0.01215	0.04932
	10.3547	0.01874	0.01138	0.04108	0.01177	0.03713	0.02285	-0.0416	-0.02573	-6.81461e-05	0.00723	0.01609	-0.01027	0.0244	-0.000439443	0.03888	5.91037e-05	0.03014	0.00251	-0.04302		10.3027	0.00657	-0.00739	0.02851	0.02255	0.06527	0.08174	0.01326	0.0196	0.01807	0.08632	0.14471	0.04355	0.21804	0.20369	0.14733	0.06838	0.07592	-0.01337	0.0478
	10.388	0.01903	0.01184	0.04087	0.01183	0.03699	0.02626	-0.03982	-0.02343	-0.00235	0.00185	0.01085	-0.01099	0.02389	0.000716032	0.03813	-0.000254565	0.02934	0.00247	-0.04175		10.336	0.00726	-0.00756	0.02702	0.0203	0.05973	0.0798	0.01462	0.01968	0.01639	0.08498	0.14407	0.04394	0.21511	0.20376	0.14606	0.06708	0.07651	-0.01486	0.04711
	10.4213	0.01791	0.01128	0.04164	0.01172	0.03729	0.02449	-0.04228	-0.02628	-0.00508	-0.000125891	0.00887	-0.00918	0.02596	-0.00126	0.0381	-0.000256234	0.03064	0.00283	-0.04061		10.3693	0.00733	-0.00649	0.02605	0.02359	0.06494	0.0759	0.01325	0.01886	0.014	0.08339	0.14278	0.04345	0.21833	0.20503	0.14684	0.06848	0.07619	-0.01427	0.04659
	10.4547	0.01896	0.01	0.04042	0.01204	0.03732	0.02562	-0.0414	-0.02483	-0.00773	-0.00403	0.00493	-0.00929	0.02365	-0.00129	0.03624	0.000299092	0.02956	0.00211	-0.04212		10.4027	0.00619	-0.00796	0.02766	0.01882	0.06038	0.07619	0.01379	0.01998	0.0125	0.0818	0.14354	0.04406	0.21863	0.20593	0.14715	0.06917	0.07543	-0.01513	0.04584
	10.488	0.01852	0.01234	0.04193	0.01218	0.03658	0.02649	-0.04146	-0.02522	-0.00978	-0.00633	0.00349	-0.00716	0.0226	-0.00144	0.0355	-6.95768e-05	0.0311	0.00262	-0.04489		10.436	0.007	-0.0071	0.02784	0.02149	0.06614	0.07374	0.01338	0.01848	0.01237	0.08096	0.14384	0.04402	0.22202	0.20941	0.1491	0.06975	0.07667	-0.01519	0.04646
	10.5213	0.01892	0.01146	0.04209	0.01278	0.03719	0.02676	-0.04223	-0.02523	-0.01245	-0.00905	0.000192722	-0.00812	0.02715	-0.0017	0.03432	-0.00151	0.02974	0.00314	-0.04395		10.4693	0.00809	-0.00621	0.02583	0.02096	0.06192	0.06987	0.01354	0.01872	0.01149	0.081	0.14577	0.04456	0.22027	0.20746	0.14677	0.06675	0.07448	-0.01722	0.04435
	10.5547	0.01938	0.01015	0.04158	0.012	0.03769	0.02947	-0.04044	-0.02418	-0.01399	-0.01083	-0.00175	-0.00641	0.02443	-0.00151	0.03198	-0.00039192	0.02964	0.00161	-0.04499		10.5027	0.00558	-0.0067	0.02716	0.0196	0.06187	0.06867	0.01575	0.0199	0.00902	0.07877	0.14342	0.04353	0.22	0.20983	0.14642	0.06731	0.07433	-0.01666	0.04512
	10.588	0.01914	0.00954	0.04079	0.01256	0.03678	0.02876	-0.04113	-0.02555	-0.01836	-0.01257	-0.00244	-0.00653	0.0237	-0.00315	0.03316	4.41135e-06	0.02973	0.00249	-0.0461		10.536	0.00596	-0.00665	0.02716	0.02044	0.06318	0.06754	0.01435	0.02004	0.00837	0.07765	0.14306	0.04317	0.22176	0.20951	0.14581	0.06898	0.0747	-0.01737	0.04343
	10.6213	0.0194	0.00933	0.0417	0.01217	0.0366	0.02925	-0.04017	-0.02379	-0.01849	-0.01573	-0.00701	-0.00564	0.02434	-0.00228	0.03092	-3.92573e-05	0.02963	0.00161	-0.04674		10.5693	0.00623	-0.00534	0.02681	0.01973	0.06178	0.0659	0.01461	0.01869	0.007	0.07699	0.14242	0.04311	0.2224	0.20983	0.14727	0.06809	0.07301	-0.01884	0.04125
	10.6547	0.01852	0.00828	0.04066	0.01198	0.03661	0.02895	-0.04199	-0.02422	-0.02231	-0.01618	-0.00721	-0.0063	0.02305	-0.0032	0.03035	0.000101068	0.0292	0.00199	-0.04579		10.6027	0.0058	-0.00642	0.02668	0.01766	0.06145	0.06486	0.01352	0.01579	0.00581	0.07506	0.14386	0.0423	0.22125	0.20941	0.14506	0.06892	0.07359	-0.01965	0.04131
	10.688	0.0194	0.00843	0.04289	0.01268	0.03728	0.03058	-0.04095	-0.02538	-0.02436	-0.01915	-0.01199	-0.00451	0.02835	-0.00398	0.03042	0.0004634	0.03015	0.00225	-0.04767		10.636	0.00676	-0.00588	0.02642	0.01859	0.06052	0.06269	0.0149	0.01644	0.00545	0.075	0.14164	0.04259	0.22162	0.20937	0.14541	0.06656	0.07375	-0.02036	0.0412
	10.7213	0.01939	0.00894	0.04177	0.01203	0.03632	0.03218	-0.04021	-0.02305	-0.02516	-0.02103	-0.01121	-0.00489	0.0228	-0.00262	0.02897	0.000510731	0.0294	0.0026	-0.04044		10.6693	0.00494	-0.00625	0.02581	0.01664	0.05909	0.06132	0.01398	0.01522	0.00478	0.07517	0.14197	0.04183	0.22205	0.20814	0.14422	0.06719	0.07247	-0.02054	0.04048
	10.7547	0.02012	0.00687	0.04151	0.01136	0.03692	0.03079	-0.0413	-0.0259	-0.02819	-0.02157	-0.01288	-0.00431	0.02761	-0.00523	0.02829	-0.000146944	0.03064	0.00272	-0.04133		10.7027	0.00562	-0.00582	0.02493	0.01657	0.05805	0.05938	0.01276	0.01216	0.00411	0.0734	0.14076	0.04124	0.22044	0.20774	0.14302	0.0671	0.07333	-0.01921	0.04064
	10.788	0.02023	0.00636	0.04259	0.01276	0.0369	0.03374	-0.03929	-0.02223	-0.02834	-0.02483	-0.01343	-0.00389	0.02553	-0.00501	0.02797	0.000685388	0.03023	0.00163	-0.03953		10.736	0.00569	-0.00534	0.02595	0.01702	0.05869	0.05676	0.01321	0.01244	0.00349	0.07367	0.13955	0.04133	0.22188	0.20886	0.14303	0.06852	0.07311	-0.02056	0.04098
	10.8213	0.01989	0.00625	0.04182	0.01129	0.03639	0.0334	-0.03994	-0.02538	-0.0301	-0.02465	-0.01555	-0.00316	0.0243	-0.00581	0.02945	-6.28099e-06	0.03207	0.0026	-0.03971		10.7693	0.00544	-0.0052	0.02656	0.01756	0.06042	0.05788	0.01343	0.01198	0.00295	0.07311	0.13953	0.04125	0.22055	0.20697	0.14188	0.06713	0.07188	-0.02167	0.03896
	10.8547	0.01882	0.0056	0.041	0.01148	0.03527	0.03508	-0.03913	-0.02358	-0.0309	-0.02689	-0.01907	-0.00385	0.02734	-0.00525	0.02727	0.000683044	0.0313	0.00263	-0.03717		10.8027	0.00417	-0.00559	0.02672	0.01457	0.05806	0.05324	0.01479	0.01128	0.00265	0.07142	0.13837	0.04085	0.2202	0.20714	0.14196	0.068	0.07212	-0.02115	0.04015
	10.888	0.01976	0.00609	0.04211	0.01176	0.03718	0.03593	-0.03893	-0.02567	-0.03184	-0.02699	-0.01668	-0.00144	0.02497	-0.00763	0.03028	0.000653376	0.03248	0.00141	-0.04125		10.836	0.0045	-0.00449	0.027	0.01576	0.05925	0.05478	0.01502	0.01159	0.00259	0.07117	0.13844	0.04074	0.2226	0.20835	0.14189	0.06864	0.0725	-0.02119	0.04035
	10.9213	0.02015	0.00593	0.04249	0.0126	0.03694	0.0377	-0.03818	-0.02122	-0.0335	-0.02932	-0.01736	-0.00321	0.02582	-0.00629	0.0273	0.000419707	0.03117	0.00322	-0.04		10.8693	0.00284	-0.00525	0.02708	0.01421	0.05791	0.05365	0.01775	0.01185	0.00243	0.07145	0.13834	0.04153	0.21959	0.20573	0.13883	0.06593	0.07118	-0.02173	0.03883
	10.9547	0.01997	0.00449	0.04108	0.01137	0.03627	0.03891	-0.03861	-0.02644	-0.03333	-0.02917	-0.02017	-0.000391663	0.02495	-0.00775	0.02496	0.000228033	0.02984	0.00162	-0.04122		10.9027	0.00485	-0.00469	0.02528	0.01501	0.05811	0.05696	0.02034	0.01067	0.00125	0.06974	0.13526	0.04061	0.22134	0.20563	0.14043	0.06685	0.07173	-0.02158	0.04012
	10.988	0.02002	0.00605	0.04235	0.0116	0.03619	0.03756	-0.03914	-0.02432	-0.03622	-0.03054	-0.01928	-0.00232	0.02302	-0.00771	0.02745	0.00131	0.03064	0.00133	-0.04095		10.936	0.00374	-0.00468	0.02818	0.01241	0.05743	0.05116	0.02103	0.01116	0.000738064	0.07105	0.13685	0.04025	0.22156	0.20684	0.14055	0.06778	0.07191	-0.02157	0.04018
	11.0213	0.02042	0.00474	0.04307	0.01179	0.03699	0.04126	-0.03626	-0.02323	-0.03428	-0.03137	-0.02096	-0.000583333	0.02676	-0.00619	0.02472	0.00148	0.0296	0.00248	-0.04329		10.9693	0.00456	-0.00433	0.02779	0.01483	0.05827	0.05171	0.02227	0.00995	0.000698507	0.07024	0.13695	0.04181	0.22028	0.20425	0.13731	0.06643	0.06994	-0.02225	0.0386
	11.0547	0.02164	0.00348	0.04305	0.01263	0.03752	0.04108	-0.03682	-0.0231	-0.03811	-0.0314	-0.01955	-0.000501681	0.02306	-0.00683	0.02537	0.00129	0.0309	0.00118	-0.04043		11.0027	0.00394	-0.00444	0.03039	0.0125	0.05641	0.05146	0.0237	0.01003	-0.000223149	0.06902	0.13369	0.04058	0.21845	0.20404	0.13689	0.0668	0.07028	-0.02149	0.03885
	11.088	0.02104	0.00437	0.04285	0.01169	0.03736	0.04373	-0.03484	-0.02298	-0.03706	-0.03329	-0.02322	0.00143	0.02181	-0.00711	0.02277	0.00237	0.02969	0.00086387	-0.04174		11.036	0.00546	-0.00329	0.03033	0.01375	0.05725	0.05229	0.02548	0.01093	-0.000492706	0.06985	0.13326	0.04043	0.21978	0.20277	0.13618	0.06581	0.06965	-0.02267	0.03867
	11.1213	0.02188	0.00461	0.04421	0.01322	0.03827	0.04387	-0.03486	-0.02192	-0.03845	-0.03351	-0.02258	0.000195665	0.02357	-0.00707	0.02385	0.00122	0.02948	0.00252	-0.03944		11.0693	0.00751	-0.00106	0.02168	0.01833	0.05151	0.04623	0.0264	0.005	-0.00112	0.06881	0.13253	0.03949	0.21709	0.20144	0.13481	0.06513	0.0672	-0.02319	0.03688
	11.1547	0.02059	0.00251	0.0423	0.01184	0.03733	0.04562	-0.03221	-0.02397	-0.0382	-0.03378	-0.02415	0.00312	0.0227	-0.00788	0.02282	0.00239	0.03031	0.00040926	-0.04007		11.1027	0.0051	-0.00303	0.03077	0.01447	0.05603	0.04721	0.02796	0.00771	-0.00148	0.06866	0.13114	0.03897	0.21787	0.20175	0.13544	0.06483	0.06733	-0.02241	0.03693
	11.188	0.02071	0.00267	0.0424	0.01144	0.03649	0.04756	-0.03082	-0.02184	-0.03937	-0.03388	-0.02425	0.00211	0.02323	-0.00755	0.0216	0.00179	0.02925	0.00213	-0.03523		11.136	0.00274	-0.00412	0.03171	0.01192	0.05589	0.04734	0.03091	0.00653	-0.000859476	0.06876	0.13176	0.04026	0.21688	0.20176	0.14038	0.06418	0.06581	-0.02229	0.03613
	11.2213	0.02163	0.00313	0.04348	0.01168	0.03721	0.05077	-0.03042	-0.02394	-0.03837	-0.03451	-0.02254	0.00351	0.02383	-0.00806	0.02142	0.000900672	0.02941	0.00113	-0.0395		11.1693	0.00441	-0.00356	0.03072	0.01057	0.05421	0.04636	0.03332	0.00695	-0.00211	0.06863	0.13668	0.03921	0.21821	0.20289	0.14324	0.06515	0.06507	-0.02268	0.03644
	11.2547	0.02096	0.00176	0.04296	0.01201	0.03689	0.05072	-0.02809	-0.02	-0.03938	-0.03517	-0.02435	0.000994444	0.02403	-0.00763	0.01966	0.00219	0.02853	0.00147	-0.0385		11.2027	0.00218	-0.00283	0.02975	0.01182	0.05477	0.04391	0.03328	0.00548	-0.00163	0.06733	0.13952	0.03871	0.2204	0.20326	0.14689	0.06664	0.0649	-0.02371	0.03718
	11.288	0.02049	0.00228	0.04196	0.01056	0.03514	0.05204	-0.02872	-0.02489	-0.03985	-0.03522	-0.02268	0.00383	0.02503	-0.00886	0.02052	0.00147	0.02998	0.0021	-0.03778		11.236	0.00404	-0.00358	0.03004	0.01015	0.05328	0.04504	0.03595	0.00606	-0.00266	0.06759	0.14315	0.04026	0.21922	0.20303	0.14804	0.0655	0.06451	-0.02289	0.03528
	11.3213	0.02112	0.00215	0.04364	0.01193	0.03697	0.05431	-0.02672	-0.01921	-0.04014	-0.03608	-0.02432	0.00238	0.02225	-0.00613	0.01871	0.00121	0.02793	0.000399767	-0.03562		11.2693	0.00576	-0.00262	0.03088	0.01404	0.05697	0.04422	0.0387	0.0062	-0.00264	0.06639	0.14428	0.0404	0.21962	0.20233	0.15007	0.06721	0.06425	-0.02376	0.03674
	11.3547	0.02223	0.00288	0.04235	0.01153	0.03648	0.05668	-0.027	-0.02341	-0.03998	-0.03461	-0.02489	0.00603	0.02664	-0.0083	0.01915	0.00184	0.02778	0.00182	-0.03448		11.3027	0.00377	-0.00284	0.02876	0.0098	0.05109	0.04022	0.03787	0.00419	-0.003	0.06628	0.1463	0.04066	0.21744	0.20146	0.14946	0.0663	0.06171	-0.02311	0.03588
	11.388	0.01988	0.00246	0.04191	0.01093	0.03517	0.05531	-0.02632	-0.02102	-0.04227	-0.03653	-0.02363	0.00416	0.0225	-0.0083	0.01758	0.000731317	0.02762	0.0014	-0.03232		11.336	0.00289	-0.00303	0.03033	0.00968	0.05195	0.04203	0.04007	0.00436	-0.00325	0.06526	0.14567	0.03967	0.21666	0.19969	0.15115	0.06511	0.06094	-0.0236	0.03572
	11.4213	0.02046	0.00367	0.04239	0.0113	0.03626	0.06114	-0.02372	-0.01995	-0.03837	-0.03716	-0.02571	0.00652	0.02229	-0.00751	0.01497	0.00131	0.02664	0.000592862	-0.03531		11.3693	0.00391	-0.00263	0.02889	0.01075	0.0538	0.03904	0.04119	0.0031	-0.00435	0.06458	0.14734	0.03936	0.21698	0.20044	0.15337	0.06478	0.06116	-0.02499	0.03439
	11.4547	0.02163	0.000463439	0.04299	0.01147	0.03639	0.0589	-0.02568	-0.02003	-0.04239	-0.03598	-0.02629	0.00495	0.02362	-0.00845	0.01756	0.000792973	0.02797	0.00116	-0.03195		11.4027	0.00392	-0.00272	0.02886	0.00842	0.05065	0.03979	0.04294	0.0033	-0.00431	0.06313	0.14955	0.03926	0.21874	0.20157	0.15638	0.06456	0.06031	-0.02432	0.03559
	11.488	0.0207	0.00147	0.04151	0.01051	0.03531	0.06222	-0.02344	-0.02098	-0.04217	-0.03705	-0.02681	0.00809	0.02126	-0.00858	0.01518	0.000111305	0.02711	-0.000805748	-0.03184		11.436	0.00334	-0.00253	0.02954	0.00737	0.04908	0.03839	0.04534	0.00238	-0.00451	0.06268	0.15254	0.0404	0.21651	0.19958	0.15601	0.06469	0.05983	-0.02499	0.03543
	11.5213	0.02112	0.00184	0.04201	0.01163	0.03631	0.06216	-0.02349	-0.01999	-0.04214	-0.03695	-0.02491	0.00526	0.02391	-0.00856	0.0143	0.00137	0.0276	0.000800958	-0.02967		11.4693	-9.21494e-05	-0.00291	0.03098	0.00652	0.05155	0.03723	0.04385	0.00333	-0.00518	0.06072	0.15214	0.04009	0.21678	0.19746	0.15652	0.06589	0.05916	-0.02452	0.03462
	11.5547	0.02118	0.000883788	0.04285	0.01147	0.0359	0.06329	-0.02405	-0.02085	-0.04153	-0.03737	-0.02619	0.00798	0.0233	-0.01007	0.01374	-6.50385e-05	0.02706	0.000828641	-0.02942		11.5027	0.00384	-0.00201	0.03123	0.00927	0.05253	0.03877	0.0472	0.00357	-0.0051	0.061	0.15265	0.0391	0.21488	0.19532	0.15518	0.06426	0.0589	-0.02602	0.03326
	11.588	0.02071	0.00216	0.04179	0.01083	0.0353	0.06487	-0.02135	-0.01865	-0.04267	-0.03839	-0.02797	0.00629	0.02194	-0.00855	0.01259	0.000312293	0.0256	-0.000465653	-0.02855		11.536	0.000373605	-0.00276	0.02938	0.00722	0.04923	0.03669	0.04557	0.00239	-0.00649	0.05912	0.15129	0.03866	0.213	0.1938	0.15481	0.0633	0.05737	-0.02615	0.03246
	11.6213	0.02162	2.20202e-05	0.04176	0.01159	0.03546	0.06553	-0.02181	-0.02076	-0.0428	-0.03739	-0.02764	0.00787	0.0232	-0.00964	0.01255	0.00118	0.02775	0.000656053	-0.02941		11.5693	0.00216	-0.00259	0.02895	0.00672	0.05046	0.03566	0.0457	0.00208	-0.00705	0.0593	0.15089	0.03898	0.21545	0.19308	0.15603	0.0653	0.05751	-0.02591	0.03209
	11.6547	0.02135	0.000678138	0.04264	0.01136	0.03518	0.06553	-0.02215	-0.02028	-0.0443	-0.03826	-0.02679	0.00703	0.02285	-0.01	0.01028	-0.00043805	0.02684	0.000435737	-0.02889		11.6027	0.00331	-0.00147	0.02745	0.00724	0.04906	0.03929	0.04834	0.0036	-0.00564	0.05912	0.1521	0.03967	0.21207	0.19162	0.15645	0.06466	0.05659	-0.02625	0.03299
	11.688	0.02028	0.00245	0.04021	0.01027	0.03471	0.06942	-0.02135	-0.01878	-0.04221	-0.03927	-0.02689	0.00789	0.02342	-0.01022	0.00982	0.000417281	0.02565	-0.000235557	-0.02993		11.636	0.00228	-0.0022	0.02736	0.00577	0.04784	0.03117	0.04605	0.00178	-0.00736	0.05756	0.15251	0.03907	0.21149	0.18844	0.1545	0.0644	0.05626	-0.02696	0.03195
	11.7213	0.02122	0.00263	0.04189	0.0109	0.03482	0.06818	-0.0215	-0.02109	-0.04426	-0.03803	-0.02779	0.00737	0.02198	-0.01104	0.00789	0.000292612	0.02661	0.000980149	-0.02768		11.6693	0.00329	-0.00206	0.02864	0.0052	0.04902	0.03145	0.0429	0.000576178	-0.00682	0.05617	0.15054	0.03899	0.2104	0.18787	0.15397	0.06456	0.05675	-0.027	0.03369
	11.7547	0.02198	0.0016	0.04203	0.01129	0.03549	0.07028	-0.02081	-0.01924	-0.0447	-0.03954	-0.02786	0.00916	0.0237	-0.01119	0.00798	-0.000731062	0.02531	-9.16765e-06	-0.02821		11.7027	0.00541	-0.00172	0.02514	0.00545	0.04472	0.0297	0.04516	0.00040169	-0.00872	0.05569	0.14999	0.03997	0.20886	0.18561	0.15257	0.06515	0.05529	-0.0271	0.03166
	11.788	0.02007	0.00188	0.04141	0.01099	0.03411	0.07081	-0.02039	-0.01955	-0.04292	-0.03895	-0.02837	0.00869	0.02253	-0.00943	0.0077	0.000293269	0.0269	-0.000215462	-0.02497		11.736	0.00272	-0.00224	0.02742	0.0022	0.0442	0.03228	0.04403	0.000727284	-0.00722	0.0547	0.14857	0.03967	0.20658	0.18108	0.15029	0.06352	0.05344	-0.02684	0.03053
	11.8213	0.02131	0.00159	0.04104	0.01028	0.03467	0.07175	-0.02143	-0.02033	-0.04324	-0.03833	-0.02727	0.00883	0.02252	-0.01078	0.00527	0.000397601	0.0264	0.000573244	-0.02508		11.7693	0.00265	-0.000956054	0.02844	0.00575	0.051	0.02766	0.04077	-0.000627121	-0.00907	0.05399	0.14627	0.03873	0.20671	0.17989	0.14985	0.06482	0.05481	-0.0275	0.03095
	11.8547	0.02393	0.00197	0.04254	0.01111	0.03552	0.07325	-0.01955	-0.01955	-0.04349	-0.03921	-0.02795	0.00748	0.02116	-0.00998	0.00633	0.000356926	0.02703	-0.000643072	-0.02339		11.8027	0.00426	-0.0013	0.02458	0.00339	0.04287	0.02939	0.04433	-0.00151	-0.00859	0.05248	0.14582	0.03865	0.20436	0.17615	0.14904	0.06301	0.05366	-0.02723	0.03146
	11.888	0.02163	0.000951954	0.0413	0.01065	0.03403	0.07313	-0.01818	-0.01778	-0.04293	-0.03955	-0.02937	0.01031	0.01986	-0.00915	0.00478	0.000202257	0.02553	-0.000340366	-0.02599		11.836	0.00248	-0.00163	0.02456	0.00154	0.04185	0.02614	0.04484	0.00111	-0.00939	0.0523	0.14498	0.03807	0.20147	0.17271	0.14675	0.06242	0.05237	-0.0286	0.02846
	11.9213	0.02269	0.00175	0.04185	0.0112	0.0347	0.07289	-0.02027	-0.02118	-0.04578	-0.03844	-0.02757	0.00801	0.02401	-0.01068	0.00399	-0.000750411	0.02595	0.00013934	-0.02061		11.8693	0.0041	-0.000643938	0.02684	0.00428	0.04614	0.02235	0.04041	-0.00145	-0.01048	0.0513	0.14267	0.03758	0.20121	0.17183	0.14579	0.0647	0.05304	-0.02751	0.03102
	11.9547	0.02386	0.00169	0.04286	0.01148	0.03585	0.07448	-0.01695	-0.01729	-0.04272	-0.04054	-0.02659	0.01151	0.0243	-0.0073	0.0045	-0.0011	0.02528	-0.00137	-0.02398		11.9027	0.00495	9.90997e-05	0.02443	0.00683	0.04628	0.02942	0.03946	-0.00327	-0.00816	0.0513	0.1417	0.03873	0.19977	0.16842	0.14428	0.06397	0.05336	-0.02901	0.03147
	11.988	0.02299	0.00169	0.04184	0.01169	0.0358	0.07423	-0.01783	-0.01957	-0.04488	-0.03852	-0.02852	0.00852	0.02218	-0.0095	0.0036	-0.000834755	0.02564	-6.12709e-05	-0.02095		11.936	0.00659	0.000230139	0.02513	0.00393	0.04307	0.02619	0.04075	-0.00305	-0.00974	0.04996	0.14017	0.0389	0.19711	0.16664	0.14501	0.06296	0.05261	-0.02907	0.02895
	12.0213	0.02372	0.000996418	0.04153	0.01164	0.03568	0.07479	-0.01788	-0.01784	-0.04434	-0.03959	-0.02771	0.01058	0.02068	-0.00934	0.00198	-0.00102	0.02478	-0.00108	-0.02369		11.9693	0.00434	0.000690178	0.02582	0.00306	0.04302	0.01958	0.03748	-0.00234	-0.00994	0.04874	0.14089	0.03895	0.19607	0.16715	0.14376	0.06386	0.05262	-0.02986	0.03009
	12.0547	0.02311	0.00175	0.04231	0.01196	0.03531	0.07749	-0.01717	-0.01895	-0.04345	-0.03934	-0.02916	0.00946	0.02132	-0.00915	0.00216	-0.00121	0.026	-0.000678881	-0.02184		12.0027	-0.00542	-0.00338	0.03478	-0.0033	0.05416	0.025	0.03393	-0.00148	-0.00989	0.04872	0.13962	0.03959	0.19277	0.16031	0.13997	0.06486	0.05139	-0.03025	0.03016
	12.088	0.02392	0.000972653	0.04078	0.01078	0.03544	0.07665	-0.01894	-0.01757	-0.04229	-0.03879	-0.02684	0.01219	0.02139	-0.00866	0.000720763	-0.000591766	0.02475	-0.000901175	-0.02443		12.036	0.01276	0.00194	0.01944	0.00458	0.04471	0.02453	0.0402	-0.00374	-0.01085	0.04708	0.13581	0.03848	0.19024	0.15918	0.13833	0.06321	0.05163	-0.03034	0.02922
	12.1213	0.02238	0.000448768	0.04138	0.01142	0.03467	0.078	-0.01687	-0.01837	-0.04315	-0.03954	-0.02856	0.01057	0.02391	-0.00875	0.000949139	-0.000102435	0.02584	-0.00176	-0.02475		12.0693	0.01273	0.00272	0.0201	0.00563	0.04505	0.02329	0.04099	-0.00446	-0.01174	0.04624	0.13415	0.03832	0.19043	0.15798	0.13992	0.06567	0.05174	-0.03021	0.02778
	12.1547	0.02329	0.000997885	0.04169	0.01114	0.03472	0.07512	-0.01894	-0.01921	-0.04589	-0.03903	-0.02734	0.01094	0.02065	-0.00989	0.000602423	-0.00177	0.02488	-0.000988786	-0.02393		12.1027	0.0141	0.00236	0.01785	0.00598	0.04255	0.02618	0.04471	-0.00417	-0.01039	0.04608	0.13573	0.03782	0.1878	0.15411	0.13873	0.06527	0.05204	-0.02999	0.02888
	12.188	0.02344	0.000776002	0.04187	0.0113	0.03435	0.07973	-0.01747	-0.01877	-0.0418	-0.04031	-0.0298	0.01143	0.02369	-0.00924	0.00119	-0.000123778	0.02492	-0.00093408	-0.02475		12.136	0.01236	0.00267	0.02153	0.00535	0.04554	0.02418	0.04157	-0.00529	-0.01046	0.04641	0.13452	0.03864	0.18515	0.15235	0.13731	0.06502	0.05203	-0.02873	0.02976
	12.2213	0.02331	0.000433117	0.04033	0.01088	0.03398	0.07729	-0.01808	-0.01857	-0.04383	-0.03917	-0.02793	0.01122	0.02108	-0.00895	-0.000137825	-0.000994447	0.0239	-0.00236	-0.0249		12.1693	0.01425	0.00324	0.01688	0.00526	0.04184	0.02297	0.04224	-0.00533	-0.01077	0.04518	0.13308	0.0383	0.18201	0.14979	0.13491	0.06558	0.05194	-0.02899	0.02799
	12.2547	0.0225	-8.27657e-05	0.04109	0.01119	0.0326	0.07775	-0.01865	-0.02064	-0.04444	-0.03919	-0.02828	0.01247	0.02203	-0.00995	-0.000848541	-0.000890121	0.02397	-0.0016	-0.02303		12.2027	0.01313	0.00228	0.01834	0.0042	0.04237	0.02569	0.04233	-0.00368	-0.01137	0.0447	0.13067	0.03795	0.17901	0.14711	0.1332	0.06484	0.05095	-0.0292	0.02866
	12.288	0.02341	-0.000231648	0.04144	0.01172	0.03473	0.07695	-0.01893	-0.01846	-0.04342	-0.04133	-0.02979	0.01178	0.02365	-0.00914	-0.000139165	-0.00128	0.0242	-0.00133	-0.02561		12.236	0.01256	0.00249	0.01944	0.00399	0.04371	0.02445	0.0438	-0.00406	-0.01106	0.04403	0.12894	0.03882	0.17591	0.14256	0.13088	0.06478	0.0498	-0.0309	0.02746
	12.3213	0.02239	-0.000213534	0.04083	0.01191	0.03346	0.07965	-0.01918	-0.01959	-0.04312	-0.04022	-0.02765	0.01149	0.02234	-0.00931	-0.00159	-0.00187	0.02328	-0.0016	-0.02455		12.2693	0.01492	0.00308	0.01729	0.00523	0.0422	0.02507	0.04281	-0.0049	-0.01218	0.0427	0.1266	0.03774	0.17525	0.14292	0.13199	0.06345	0.05096	-0.03089	0.02833
	12.3547	0.02238	0.00102	0.03954	0.01062	0.03343	0.0778	-0.01958	-0.01828	-0.0438	-0.04051	-0.02819	0.01189	0.02271	-0.00824	-0.003	-0.000648133	0.02363	-0.000460595	-0.02655		12.3027	0.01316	0.00305	0.01846	0.0039	0.04132	0.02268	0.03962	-0.00552	-0.01141	0.04224	0.1277	0.03829	0.17035	0.14044	0.13109	0.06502	0.05023	-0.03143	0.02702
	12.388	0.02166	-0.000842299	0.03997	0.01107	0.03253	0.08114	-0.01825	-0.0205	-0.04226	-0.04021	-0.02884	0.01258	0.02029	-0.00874	-0.00267	-0.000895802	0.0241	-0.00171	-0.02741		12.336	0.01624	0.00371	0.0163	0.00584	0.04342	0.02309	0.03833	-0.00671	-0.01238	0.0407	0.12677	0.03704	0.16783	0.1376	0.12882	0.06824	0.05051	-0.03048	0.02767
	12.4213	0.02125	0.000406816	0.0398	0.01032	0.03265	0.07802	-0.02102	-0.02115	-0.04395	-0.03975	-0.02757	0.01197	0.02416	-0.00986	-0.002	-0.00214	0.02469	-0.00247	-0.02686		12.3693	0.01381	0.00384	0.01533	0.0045	0.04054	0.02215	0.04011	-0.00727	-0.01245	0.04179	0.12448	0.0382	0.16875	0.13638	0.12747	0.06714	0.05004	-0.02905	0.02955
	12.4547	0.02159	0.000354933	0.04	0.01117	0.03201	0.08163	-0.02034	-0.02101	-0.04194	-0.04091	-0.02763	0.01317	0.01977	-0.00849	-0.00332	-0.00104	0.02467	-0.00157	-0.02828		12.4027	0.01381	0.00396	0.01551	0.00445	0.04206	0.02176	0.04254	-0.00729	-0.0123	0.03949	0.12312	0.03828	0.16484	0.13273	0.12559	0.06621	0.04878	-0.03119	0.02714
	12.488	0.02087	-0.000963949	0.038	0.00964	0.03087	0.07794	-0.02312	-0.02176	-0.04383	-0.04015	-0.02726	0.01263	0.02424	-0.00922	-0.00361	-0.00173	0.02471	-0.00229	-0.02371		12.436	0.01904	0.00502	0.01668	0.00747	0.0437	0.03071	0.04175	-0.00991	-0.01311	0.03875	0.12122	0.0372	0.16285	0.13152	0.12437	0.06517	0.04973	-0.03107	0.02676
	12.5213	0.02174	-0.000571835	0.03983	0.01142	0.03182	0.0785	-0.02169	-0.02065	-0.04295	-0.04073	-0.02968	0.01233	0.02215	-0.00872	-0.00517	-0.000845482	0.02494	-0.00286	-0.02534		12.4693	0.01879	0.00501	0.0108	0.00441	0.03597	0.02083	0.04248	-0.01028	-0.01277	0.03775	0.11998	0.03808	0.16053	0.12836	0.12213	0.06571	0.04929	-0.03125	0.02788
	12.5547	0.0211	-0.00161	0.03944	0.01045	0.03181	0.07586	-0.02405	-0.02212	-0.04425	-0.04037	-0.02877	0.01247	0.0195	-0.01015	-0.006	-0.000751157	0.02286	-0.00202	-0.02233		12.5027	0.021	0.00531	0.01047	0.00477	0.03503	0.01827	0.04112	-0.01029	-0.01212	0.03769	0.11773	0.03769	0.15944	0.12773	0.12272	0.06699	0.04939	-0.02986	0.02687
	12.588	0.01896	-0.0009626	0.03855	0.0103	0.03031	0.07764	-0.02271	-0.02066	-0.04271	-0.04121	-0.02902	0.01229	0.02404	-0.00943	-0.00391	-0.00245	0.02508	-0.00276	-0.02403		12.536	0.02052	0.00496	0.01147	0.00387	0.03808	0.02013	0.04206	-0.0092	-0.01277	0.0367	0.1183	0.03677	0.1548	0.12507	0.12062	0.06624	0.04882	-0.03101	0.02662
	12.6213	0.02017	-0.000850485	0.03943	0.00987	0.03006	0.077	-0.02345	-0.02118	-0.0432	-0.04063	-0.02828	0.01388	0.02047	-0.00877	-0.00342	-0.00156	0.02446	-0.00111	-0.01982		12.5693	0.01995	0.00492	0.01176	0.00402	0.03845	0.02018	0.0417	-0.00947	-0.01332	0.03534	0.11617	0.03664	0.15189	0.12509	0.12047	0.06787	0.04938	-0.03096	0.02709
	12.6547	0.01924	-0.00102	0.03786	0.01019	0.02933	0.07668	-0.02546	-0.02344	-0.04389	-0.04019	-0.02707	0.01261	0.02229	-0.01047	-0.0055	-0.00246	0.02421	-0.00242	-0.01952		12.6027	0.02176	0.00543	0.0087	0.00445	0.03522	0.02126	0.04412	-0.0109	-0.01376	0.03476	0.11601	0.03791	0.15155	0.12451	0.12208	0.06536	0.04843	-0.03094	0.0265
	12.688	0.01894	-0.000478251	0.03723	0.00893	0.02786	0.07683	-0.02442	-0.02113	-0.04357	-0.04123	-0.02816	0.01313	0.02127	-0.00809	-0.0044	-0.00218	0.02401	-0.00155	-0.01691		12.636	0.02026	0.00414	0.00821	0.00374	0.03616	0.0181	0.04408	-0.01061	-0.01258	0.03406	0.1176	0.03778	0.14868	0.12082	0.11858	0.06619	0.04851	-0.03195	0.02702
	12.7213	0.01813	-0.00102	0.03703	0.00895	0.02782	0.07515	-0.02689	-0.02327	-0.04504	-0.03999	-0.02957	0.01221	0.02063	-0.01003	-0.00617	-0.00146	0.02312	-0.0025	-0.01813		12.6693	0.01934	0.00396	0.01035	0.00248	0.0361	0.01973	0.04376	-0.00968	-0.01319	0.03214	0.11409	0.03797	0.14663	0.1189	0.11783	0.0657	0.04808	-0.0316	0.02467
	12.7547	0.01735	-0.00106	0.03582	0.00817	0.02716	0.0756	-0.02528	-0.02244	-0.04211	-0.04099	-0.03016	0.01459	0.02057	-0.0085	-0.00532	-0.00166	0.02338	-0.00203	-0.01771		12.7027	0.0168	0.00408	0.01081	0.00315	0.03849	0.01723	0.04345	-0.00841	-0.01383	0.03115	0.11332	0.03684	0.14194	0.1162	0.1151	0.0653	0.04636	-0.03102	0.02462
	12.788	0.01766	-0.0024	0.03456	0.00797	0.02576	0.07566	-0.02751	-0.02305	-0.04344	-0.03969	-0.02876	0.01141	0.02012	-0.00963	-0.00387	-0.00214	0.02434	-0.00106	-0.01313		12.736	0.01988	0.00512	0.00862	0.00477	0.03671	0.01504	0.04114	-0.01108	-0.01416	0.03056	0.11057	0.03636	0.14211	0.11655	0.11657	0.06793	0.04684	-0.03187	0.02556
	12.8213	0.01697	-0.00112	0.03549	0.00799	0.02632	0.07244	-0.02759	-0.02462	-0.04405	-0.04103	-0.03073	0.01388	0.02195	-0.00936	-0.00771	-0.00249	0.02148	-0.00175	-0.01336		12.7693	0.01782	0.00413	0.00885	0.00193	0.03758	0.01507	0.04471	-0.01057	-0.01361	0.02931	0.11202	0.03697	0.1407	0.11468	0.11542	0.06767	0.04779	-0.0303	0.02771
	12.8547	0.01673	-0.000950669	0.03588	0.00863	0.02526	0.07287	-0.02814	-0.02377	-0.04356	-0.04141	-0.02971	0.01152	0.01957	-0.00931	-0.00527	-0.00178	0.02321	-0.00259	-0.01327		12.8027	0.01939	0.00404	0.00919	0.00354	0.03633	0.01275	0.04327	-0.01204	-0.01198	0.02878	0.11086	0.03714	0.13735	0.11305	0.11384	0.06662	0.04828	-0.03103	0.02538
	12.888	0.01547	-0.000966552	0.0346	0.00777	0.02459	0.07233	-0.03032	-0.02457	-0.04236	-0.04085	-0.03044	0.01387	0.02097	-0.00911	-0.00735	-0.0021	0.02212	-0.00168	-0.01225		12.836	0.01895	0.00408	0.00999	0.00198	0.03591	0.0115	0.04534	-0.01003	-0.01237	0.02714	0.10926	0.03657	0.13411	0.11075	0.11272	0.06695	0.0492	-0.03038	0.02644
	12.9213	0.01558	-0.00142	0.03485	0.00831	0.02437	0.07078	-0.03119	-0.02441	-0.04421	-0.04115	-0.02964	0.01168	0.02106	-0.00964	-0.00727	-0.00333	0.02168	-0.00227	-0.01184		12.8693	0.01932	0.00509	0.01001	0.00246	0.03495	0.01052	0.04659	-0.00951	-0.01268	0.02638	0.10811	0.03693	0.13396	0.10967	0.11161	0.06753	0.05017	-0.0293	0.02535
	12.9547	0.01648	-0.00126	0.03539	0.00855	0.02452	0.07037	-0.02975	-0.02621	-0.0421	-0.0419	-0.02962	0.01314	0.01889	-0.00819	-0.00641	-0.00192	0.02279	-0.00212	-0.01264		12.9027	0.01847	0.00472	0.0111	0.00218	0.03557	0.01098	0.04767	-0.00954	-0.01257	0.02574	0.10699	0.03649	0.13125	0.10838	0.11033	0.06643	0.05064	-0.03024	0.02727
	12.988	0.01458	-0.000939202	0.03344	0.00757	0.02362	0.06708	-0.03293	-0.02625	-0.04536	-0.04049	-0.02883	0.01359	0.02464	-0.0092	-0.0078	-0.00268	0.02146	-0.00139	-0.01342		12.936	0.01996	0.0049	0.01112	0.00397	0.03658	0.00704	0.04576	-0.01152	-0.01298	0.02296	0.1057	0.03587	0.12942	0.10703	0.11061	0.06848	0.05185	-0.02903	0.02727
	13.0213	0.01599	0.000100913	0.0342	0.00786	0.02389	0.06913	-0.03155	-0.02722	-0.0422	-0.0413	-0.03242	0.01364	0.01762	-0.00903	-0.0085	-0.00255	0.02173	-0.00201	-0.01117		12.9693	0.01938	0.00466	0.01222	0.00267	0.03312	0.0088	0.04952	-0.01059	-0.01171	0.02301	0.10595	0.03645	0.12811	0.10592	0.10916	0.06672	0.051	-0.03	0.02632
	13.0547	0.01623	-0.00045497	0.03355	0.00782	0.02383	0.06618	-0.0325	-0.02508	-0.04379	-0.04096	-0.03084	0.01218	0.02083	-0.00826	-0.00897	-0.00213	0.02162	-0.00155	-0.01396		13.0027	0.0227	0.00517	0.00871	0.00429	0.03126	0.01064	0.05162	-0.01219	-0.01166	0.02113	0.10449	0.0361	0.12637	0.1056	0.10857	0.06643	0.05112	-0.0308	0.02639
	13.088	0.01418	-0.000773853	0.03325	0.00757	0.02251	0.06613	-0.03223	-0.02748	-0.04498	-0.04132	-0.02978	0.01324	0.01682	-0.00942	-0.00848	-0.00349	0.02223	-0.00239	-0.01283		13.036	0.02186	0.00543	0.00953	0.00446	0.03401	0.01079	0.05272	-0.01274	-0.01272	0.02079	0.10388	0.03552	0.12434	0.10377	0.1075	0.06742	0.05136	-0.0301	0.02653
	13.1213	0.01438	-0.000345738	0.03326	0.00701	0.023	0.06672	-0.02883	-0.02541	-0.04279	-0.04189	-0.02958	0.01158	0.01856	-0.0081	-0.00922	-0.00305	0.02105	-0.00274	-0.01111		13.0693	0.01379	0.00411	0.01426	0.00143	0.03605	-0.01029	0.04019	-0.00461	-0.01212	0.01892	0.10279	0.03597	0.12307	0.10235	0.10747	0.06893	0.05135	-0.03039	0.02559
	13.1547	0.01444	-0.000374621	0.03332	0.00771	0.02325	0.06694	-0.0298	-0.02846	-0.0429	-0.04087	-0.02978	0.01295	0.01789	-0.01002	-0.00909	-0.00211	0.02183	-0.0038	-0.01409		13.1027	0.01498	0.00481	0.01642	0.0056	0.04246	0.02082	0.05266	-0.01675	-0.01289	0.01789	0.10274	0.03416	0.12141	0.10036	0.10511	0.067	0.05058	-0.03176	0.02552
	13.188	0.01369	-0.000517503	0.03199	0.00793	0.02131	0.06479	-0.02957	-0.02462	-0.04266	-0.04145	-0.02898	0.01132	0.01997	-0.00753	-0.00989	-0.00355	0.02146	-0.0028	-0.00976		13.136	0.01458	0.00514	0.0167	0.00625	0.04377	0.02195	0.0523	-0.01577	-0.01378	0.01683	0.10037	0.03419	0.12018	0.10088	0.10601	0.06931	0.0523	-0.02992	0.02616
	13.2213	0.01354	-0.000406388	0.03341	0.00785	0.02233	0.06316	-0.03124	-0.02852	-0.04177	-0.04101	-0.03091	0.0129	0.02004	-0.00974	-0.00953	-0.00204	0.02129	-0.00313	-0.0087		13.1693	0.01318	0.00484	0.01647	0.00655	0.04563	0.02033	0.04852	-0.01862	-0.01197	0.01603	0.10124	0.03603	0.11945	0.09984	0.10484	0.06861	0.05154	-0.03086	0.02637
	13.2547	0.01344	-0.00118	0.03218	0.00776	0.0219	0.06181	-0.0302	-0.02393	-0.04347	-0.0414	-0.02972	0.01187	0.0179	-0.0083	-0.01083	-0.00327	0.02049	-0.00175	-0.00859		13.2027	0.01486	0.00599	0.019	0.00972	0.04745	0.01102	0.05262	-0.01782	-0.01253	0.01533	0.10007	0.03489	0.11796	0.10085	0.10675	0.06872	0.05157	-0.02993	0.0283
	13.288	0.01214	2.18462e-05	0.03116	0.00708	0.0212	0.06591	-0.02974	-0.02648	-0.04004	-0.04145	-0.02892	0.01339	0.01767	-0.00843	-0.01056	-0.00324	0.02236	-0.00256	-0.00795		13.236	0.01373	0.00599	0.01664	0.00815	0.04401	0.0079	0.05071	-0.01806	-0.01293	0.01507	0.10196	0.03542	0.11729	0.0993	0.10527	0.06877	0.05181	-0.03041	0.02558
	13.3213	0.0128	-0.000903039	0.03181	0.00667	0.02018	0.06297	-0.02934	-0.02561	-0.04271	-0.04053	-0.02929	0.01108	0.01885	-0.00825	-0.01034	-0.00234	0.02064	-0.00272	-0.00646		13.2693	0.0125	0.00599	0.01559	0.00817	0.04385	0.00439	0.0502	-0.01664	-0.01295	0.01374	0.10045	0.03554	0.11425	0.09735	0.10264	0.06612	0.05093	-0.0308	0.02567
	13.3547	0.01392	0.000754078	0.03235	0.00834	0.02096	0.06483	-0.02902	-0.02755	-0.04047	-0.04173	-0.0313	0.0131	0.01827	-0.00797	-0.01124	-0.00414	0.02177	-0.00197	-0.00409		13.3027	0.01376	0.00652	0.01723	0.00812	0.04562	0.00345	0.0496	-0.01789	-0.0128	0.01322	0.09781	0.03479	0.1142	0.09544	0.1029	0.06705	0.05068	-0.03063	0.02561
	13.388	0.0135	-5.48043e-05	0.03048	0.00684	0.02047	0.05962	-0.03177	-0.02681	-0.04444	-0.04007	-0.02849	0.01209	0.02199	-0.0092	-0.01199	-0.00268	0.02176	-0.00258	-0.00379		13.336	0.01243	0.00608	0.01663	0.00807	0.04336	0.00372	0.04976	-0.01844	-0.01333	0.01209	0.09805	0.03463	0.11393	0.0961	0.10351	0.06661	0.05027	-0.02993	0.02511
	13.4213	0.01361	0.000777311	0.03185	0.00779	0.02133	0.06477	-0.0296	-0.0269	-0.03886	-0.04173	-0.02996	0.01161	0.01704	-0.00706	-0.01222	-0.00316	0.02169	-0.00292	-0.00283		13.3693	0.01104	0.00632	0.02078	0.00831	0.05017	0.00881	0.05011	-0.01887	-0.01296	0.01258	0.09864	0.03402	0.11432	0.09874	0.10468	0.06595	0.05076	-0.02799	0.02563
	13.4547	0.01439	-0.000513572	0.03081	0.00727	0.02048	0.06332	-0.02859	-0.02673	-0.04145	-0.03997	-0.031	0.01259	0.0209	-0.00708	-0.0124	-0.00306	0.02142	-0.00185	-0.000853131		13.4027	0.01335	0.00756	0.01915	0.01313	0.05329	0.01645	0.05177	-0.01733	-0.01252	0.01113	0.0998	0.03499	0.11547	0.10168	0.10565	0.06422	0.05089	-0.02881	0.0256
	13.488	0.01339	-0.000859455	0.0303	0.00699	0.01855	0.06415	-0.02927	-0.02874	-0.04049	-0.03993	-0.02956	0.01172	0.02098	-0.00815	-0.01156	-0.00268	0.02251	-0.00297	-0.000960433		13.436	0.01273	0.00777	0.02044	0.01331	0.05263	0.01709	0.05132	-0.01761	-0.01214	0.01139	0.10075	0.03432	0.1154	0.10361	0.10814	0.06434	0.04969	-0.02986	0.0249
	13.5213	0.01385	0.00011166	0.03008	0.00592	0.02031	0.06361	-0.02713	-0.02527	-0.04081	-0.04039	-0.02852	0.01383	0.0187	-0.00702	-0.00887	-0.00414	0.02202	-0.0019	-0.00201		13.4693	0.01199	0.00805	0.02307	0.01377	0.05403	0.01715	0.05045	-0.01781	-0.01341	0.00957	0.10322	0.03375	0.11634	0.106	0.10943	0.06334	0.05042	-0.02936	0.02578
	13.5547	0.01331	-4.72227e-05	0.03078	0.00738	0.01976	0.06427	-0.02897	-0.02937	-0.0401	-0.03923	-0.03012	0.01117	0.01965	-0.00772	-0.01151	-0.00273	0.02116	-0.00254	-0.00258		13.5027	0.01185	0.00735	0.02	0.0136	0.05283	0.01838	0.05124	-0.01711	-0.01364	0.00914	0.1045	0.03468	0.11717	0.10884	0.11078	0.06147	0.05013	-0.03102	0.0228
	13.588	0.01277	0.000123895	0.03016	0.00575	0.01868	0.0639	-0.02673	-0.02582	-0.04052	-0.04047	-0.02852	0.01283	0.01946	-0.00566	-0.01004	-0.00272	0.02202	-0.00331	0.00183		13.536	0.01155	0.00772	0.02086	0.01345	0.05416	0.01835	0.04951	-0.01784	-0.0141	0.00845	0.10583	0.03351	0.11724	0.10932	0.11012	0.05903	0.04925	-0.0302	0.02213
	13.6213	0.0138	0.00063701	0.03123	0.00787	0.01925	0.0637	-0.02737	-0.02757	-0.03952	-0.03872	-0.02764	0.01273		-0.00618	-0.01116	-0.00422	0.02219	-0.00294	0.000315159		13.5693	0.01084	0.00806	0.02243	0.01275	0.05395	0.02162	0.05074	-0.016	-0.01317	0.00788	0.10515	0.03278	0.11674	0.11028	0.11216	0.06028	0.04915	-0.03074	0.02406
	13.6547	0.01294	-0.00133	0.02915	0.00626	0.01805	0.06386	-0.02651	-0.02576	-0.03932	-0.03925	-0.02807	0.01249		-0.00576	-0.01163	-0.0031	0.02248	-0.00391	0.00396		13.6027	0.01261	0.00895	0.02319	0.0145	0.05502	0.02322	0.05132	-0.01477	-0.01369	0.00796	0.10718	0.03266	0.11618	0.11078	0.11301	0.0584	0.04879	-0.03045	0.02275
	13.688	0.01368	0.000521244	0.03022	0.00619	0.01889	0.06552	-0.02644	-0.02619	-0.03715	-0.03897	-0.02701	0.01364		-0.00559	-0.01304	-0.00303	0.02198	-0.00306	0.00254		13.636	0.01146	0.00794	0.02258	0.01337	0.05367	0.02239	0.04917	-0.01676	-0.01447	0.0071	0.108	0.03267	0.11747	0.11217	0.11356	0.05662	0.04823	-0.03013	0.02308
	13.7213	0.01435	-0.000819641	0.03146	0.00736	0.01963	0.06156	-0.02826	-0.0273	-0.03842	-0.03813	-0.02637	0.01424		-0.00697	-0.01242	-0.00346	0.02172	-0.00363	0.00558		13.6693	0.01149	0.00837	0.02357	0.01479	0.05087	0.02361	0.05064	-0.01608	-0.01506	0.00742	0.10854	0.03184	0.1191	0.1148	0.11503	0.05922	0.04908	-0.02869	0.02248
	13.7547	0.01445	0.000221476	0.03031	0.00715	0.02016	0.06552	-0.02642	-0.02793	-0.03655	-0.03874	-0.02778	0.01375		-0.00573	-0.01244	-0.00258	0.0221	-0.0036	0.00259		13.7027	0.01138	0.00899	0.02495	0.01451	0.05083	0.02467	0.05458	-0.01465	-0.01375	0.00736	0.10999	0.03379	0.11701	0.11437	0.11339	0.05698	0.04903	-0.03005	0.02338
	13.788	0.01373	-0.000221406	0.0302	0.00655	0.01951	0.06277	-0.02632	-0.02556	-0.03723	-0.03823	-0.02763	0.01576		-0.00672	-0.01293	-0.00342	0.02229	-0.00413	0.00656		13.736	0.00908	0.00769	0.02621	0.01274	0.04864	0.02345	0.0523	-0.01679	-0.0135	0.00671	0.10832	0.03261	0.11694	0.11554	0.11597	0.05679	0.04913	-0.03004	0.02248
	13.8213	0.01406	-0.000781292	0.02972	0.00653	0.0192	0.06405	-0.02773	-0.02784	-0.03699	-0.03797	-0.02873	0.01286		-0.00724	-0.01333	-0.00334	0.02246	-0.00398	0.00495		13.7693	0.01026	0.0086	0.02695	0.01175	0.04726	0.02398	0.05255	-0.01698	-0.01405	0.00717	0.11088	0.03295	0.11869	0.11737	0.11738	0.05789	0.04872	-0.02971	0.02297
	13.8547	0.01389	-6.11743e-05	0.02981	0.00701	0.01961	0.06723	-0.02474	-0.02728	-0.03515	-0.03921	-0.02698	0.01542		-0.00549	-0.01279	-0.00235	0.0214	-0.00347	0.00589		13.8027	0.01076	0.0085	0.02331	0.0122	0.04502	0.02354	0.05387	-0.01684	-0.01474	0.00585	0.11229	0.03274	0.11666	0.11633	0.11478	0.05462	0.04743	-0.03011	0.02137
	13.888	0.01453	2.5943e-05	0.03013	0.00678	0.01899	0.06346	-0.02673	-0.02788	-0.03662	-0.03723	-0.02509			-0.00687	-0.01497	-0.00361	0.02078	-0.00378	0.00722		13.836	0.00846	0.00883	0.02366	0.01037	0.04414	0.02335	0.05156	-0.01762	-0.01563	0.00594	0.10967	0.0311	0.11706	0.11815	0.11691	0.05601	0.04802	-0.03102	0.02142
	13.9213	0.01347	0.000474058	0.02969	0.00652	0.01886	0.06366	-0.02369	-0.02363	-0.03573	-0.03883	-0.02802	0.01308		-0.00493	-0.01475	-0.00349	0.02035	-0.00406	0.0058		13.8693	0.01008	0.00939	0.0233	0.01255	0.04366	0.02636	0.05508	-0.01718	-0.01601	0.00511	0.11178	0.03298	0.1175	0.11896	0.11674	0.05635	0.04776	-0.02939	0.02204
	13.9547	0.01351	-0.000481825	0.02861	0.00608	0.01854	0.06525	-0.02471	-0.0257	-0.03497	-0.03727	-0.02774	0.01387		-0.00536	-0.01417	-0.00297	0.01978	-0.00486	0.00745		13.9027	0.00796	0.00903	0.02441	0.00851	0.03982	0.02257	0.05409	-0.01937	-0.01475	0.00591	0.11159	0.03125	0.11454	0.1169	0.11597	0.05539	0.04751	-0.03029	0.02004
	13.988	0.01469	-0.000808708	0.03032	0.00707	0.01903	0.06506	-0.02338	-0.02473	-0.03422	-0.03777	-0.02848	0.01274		-0.00413	-0.01492	-0.00355	0.01931	-0.00361	0.00857		13.936	0.00728	0.0086	0.02308	0.00731	0.03852	0.02475	0.05436	-0.02001	-0.01604	0.00572	0.1108	0.03015	0.11653	0.12008	0.11689	0.05518	0.048	-0.02996	0.02101
	14.0213	0.01352	0.00115	0.02853	0.00577	0.01851	0.06773	-0.0215	-0.02645	-0.03282	-0.03642	-0.02497	0.01529		-0.00484	-0.01358	-0.00294	0.01954	-0.00427	0.00743		13.9693	0.00559	0.00868	0.02203	0.00663	0.03402	0.02308	0.05279	-0.01996	-0.01477	0.00501	0.11171	0.0313	0.11777	0.12216	0.11873	0.05585	0.04833	-0.02811	0.02107
	14.0547	0.0131	-6.04753e-05	0.02951	0.00647	0.01829	0.06285	-0.02317	-0.02521	-0.03679	-0.0365	-0.0268	0.01283		-0.00595	-0.01537	-0.00361	0.01955	-0.00521	0.0087		14.0027	0.00762	0.01015	0.02149	0.00721	0.03278	0.02497	0.05437	-0.0183	-0.01457	0.00577	0.11353	0.03216	0.11603	0.12043	0.11736	0.05288	0.04678	-0.02992	0.02203
	14.088	0.01413	-0.000574358	0.02973	0.0062	0.01913	0.06617	-0.02004	-0.02518	-0.03196	-0.03791	-0.02709	0.01386		-0.0044	-0.01521	-0.00256	0.01883	-0.00451	0.00844		14.036	0.00638	0.01094	0.02385	0.00873	0.0344	0.02206	0.05332	-0.02068	-0.01491	0.00448	0.11214	0.03089	0.1159	0.1201	0.11663	0.05412	0.04696	-0.03088	0.0212
	14.1213	0.01327	-2.52431e-05	0.02931	0.00722	0.0184	0.06322	-0.01965	-0.0227	-0.03425	-0.03659	-0.02644	0.01234		-0.00392	-0.0146	-0.00298	0.0203	-0.0053	0.00971		14.0693	0.00544	0.0095	0.02132	0.00525	0.02875	0.02344	0.05449	-0.02073	-0.01517	0.00464	0.1114	0.03164	0.11751	0.12271	0.11907	0.05267	0.04744	-0.0293	0.02228
	14.1547	0.01307	0.000203874	0.02932	0.00569	0.01801	0.06577	-0.01962	-0.02515	-0.03162	-0.03657	-0.02497	0.01349		-0.00357	-0.01483	-0.00389	0.0183	-0.00513	0.00972		14.1027	0.00419	0.00958	0.02021	0.00285	0.02705	0.01955	0.05349	-0.02206	-0.01569	0.00444	0.11382	0.03197	0.11634	0.12175	0.11634	0.05426	0.04715	-0.0293	0.0197
	14.188	0.01391	-0.000371009	0.0302	0.00672	0.01918	0.06537	-0.01754	-0.02102	-0.03268	-0.03553	-0.02481	0.01328		-0.0028	-0.01384	-0.00305	0.01907	-0.00606	0.00874		14.136	0.00408	0.00997	0.01853	0.000883453	0.02201	0.02202	0.05451	-0.02224	-0.01498	0.00338	0.11107	0.03107	0.11452	0.12097	0.11532	0.05418	0.04624	-0.0283	0.02093
	14.2213	0.01268	0.00103	0.02935	0.00665	0.01777	0.06607	-0.01716	-0.02444	-0.03175	-0.03459	-0.02344	0.01321		-0.00302	-0.01455	-0.00271	0.01863	-0.00486	0.00962		14.1693	0.00396	0.00992	0.01504	0.00113	0.02205	0.02027	0.05346	-0.02426	-0.01499	0.00397	0.11004	0.03149	0.1167	0.12172	0.11522	0.05446	0.04696	-0.02865	0.02124
	14.2547	0.01276	0.000683224	0.03131	0.00722	0.01908	0.06438	-0.01655	-0.0203	-0.03171	-0.03547	-0.02479	0.01275		-0.00213	-0.01424	-0.00362	0.01885	-0.00527	0.01254		14.2027	0.00112	0.00838	0.01765	-0.00315	0.01871	0.02151	0.0521	-0.02458	-0.01396	0.00466	0.10992	0.03194	0.11542	0.12226	0.11652	0.05567	0.04808	-0.02825	0.02153
	14.288	0.01247	-0.000536659	0.02938	0.00664	0.01879	0.0682	-0.01546	-0.02282	-0.02857	-0.03471	-0.02651	0.01347		-0.00232	-0.01511	-0.00357	0.01891	-0.00503	0.00977		14.236	0.0018	0.00968	0.01661	-0.000245251	0.01732	0.02155	0.05358	-0.02462	-0.01471	0.00466	0.11119	0.03186	0.1142	0.1213	0.11462	0.05409	0.04707	-0.02796	0.02006
	14.3213	0.01167	0.000133456	0.02965	0.00635	0.01758	0.06425	-0.01589	-0.02111	-0.03107	-0.03451	-0.02264	0.01322		-0.00298	-0.0161	-0.0029	0.01968	-0.0064	0.00828		14.2693	0.000900008	0.00925	0.01803	-0.00345	0.01458	0.01985	0.05311	-0.02503	-0.01468	0.00413	0.10929	0.03088	0.11578	0.12351	0.11599	0.05563	0.04822	-0.02652	0.02123
	14.3547	0.01176	0.000238573	0.03003	0.00617	0.01796	0.06575	-0.0142	-0.02144	-0.02829	-0.03484	-0.02343	0.01426		-0.00188	-0.01553	-0.00339	0.01875	-0.00608	0.01155		14.3027	0.00123	0.00997	0.01659	-0.00329	0.01356	0.02099	0.05484	-0.02452	-0.01473	0.00503	0.11063	0.03107	0.11515	0.12231	0.1139	0.05442	0.0486	-0.0267	0.02072
	14.388	0.01212	-0.00059431	0.03034	0.00653	0.01893	0.06188	-0.01646	-0.02135	-0.03029	-0.03273	-0.02277	0.01248		-0.00325	-0.01513	-0.00345	0.01911	-0.00576	0.01064		14.336	0.0023	0.01019	0.01358	-0.00224	0.0126	0.02072	0.05437	-0.02556	-0.014	0.00553	0.10852	0.03041	0.11408	0.12292	0.1142	0.05466	0.04886	-0.0286	0.02013
	14.4213	0.0122	-0.000208195	0.03014	0.00594	0.01769	0.06607	-0.01281	-0.02142	-0.02668	-0.03488	-0.02383	0.01463		-0.00123	-0.01733	-0.00357	0.01715	-0.00484	0.01443		14.3693	-0.000410344	0.01033	0.01469	-0.00481	0.01069	0.01992	0.05303	-0.02469	-0.01472	0.00481	0.10881	0.03014	0.11527	0.12289	0.1135	0.05397	0.04896	-0.02833	0.021
	14.4547	0.01293	0.000586923	0.03101	0.0071	0.01919	0.06433	-0.01486	-0.0219	-0.02802	-0.03313	-0.02128	0.01196		-0.0025	-0.01681	-0.00465	0.01859	-0.00591	0.01038		14.4027	0.000322516	0.00969	0.01336	-0.00533	0.00878	0.01828	0.05302	-0.02703	-0.01514	0.00428	0.10809	0.0304	0.11533	0.12324	0.1141	0.05285	0.04977	-0.02783	0.02084
	14.488	0.01231	-0.00149	0.03192	0.00681	0.01889	0.06552	-0.01231	-0.02054	-0.02629	-0.03311	-0.02421	0.01402		-0.00187	-0.01882	-0.00408	0.0161	-0.00523	0.01244		14.436	-0.000621589	0.00951	0.01493	-0.00592	0.00652	0.01882	0.05204	-0.02664	-0.01513	0.00417	0.10867	0.02982	0.11513	0.12375	0.11454	0.05325	0.0486	-0.02831	0.02033
	14.5213	0.01119	-0.000772845	0.03132	0.00643	0.01764	0.06454	-0.01411	-0.0195	-0.02651	-0.03247	-0.02264	0.01342		-0.00211	-0.0153	-0.00443	0.01936	-0.0058	0.00759		14.4693	-0.00123	0.00967	0.01526	-0.00766	0.00728	0.01855	0.05168	-0.02715	-0.01578	0.00425	0.10909	0.02979	0.11569	0.12445	0.11398	0.0527	0.04927	-0.02817	0.01962
	14.5547	0.01255	0.000799272	0.03234	0.0071	0.01817	0.06679	-0.01199	-0.02077	-0.02335	-0.03226	-0.02307	0.01253		-0.00162	-0.01802	-0.00456	0.01885	-0.00643	0.01002		14.5027	-0.000516835	0.00985	0.01434	-0.0088	0.00249	0.01878	0.05382	-0.02692	-0.01477	0.00431	0.10852	0.02985	0.11666	0.12456	0.1131	0.05497	0.04987	-0.0266	0.02273
	14.588	0.01125	-0.0018	0.03068	0.00613	0.01791	0.06359	-0.01133	-0.01784	-0.0258	-0.03142	-0.02124	0.01269		0.000131014	-0.01769	-0.00364	0.01771	-0.00664	0.00609		14.536	-0.00175	0.01011	0.01448	-0.00842	0.00289	0.01628	0.04856	-0.0285	-0.01389	0.00589	0.10762	0.02979	0.1132	0.1236	0.11056	0.05283	0.04948	-0.02659	0.02003
	14.6213	0.01105	-0.00127	0.03013	0.00631	0.01694	0.06551	-0.01315	-0.02145	-0.02343	-0.0311	-0.02226	0.01423		-0.0013	-0.01668	-0.00529	0.01971	-0.00549	0.00645		14.5693	-0.00214	0.00968	0.01405	-0.00907	0.00302	0.01762	0.05175	-0.02811	-0.01461	0.00516	0.10507	0.02941	0.11474	0.12351	0.11208	0.05262	0.04796	-0.02697	0.02096
	14.6547	0.01137	-0.000665379	0.03195	0.00703	0.01895	0.06394	-0.01249	-0.01917	-0.02463	-0.03097	-0.01859	0.01256		-0.000143152	-0.01816	-0.00395	0.01814	-0.00683	0.00866		14.6027	-0.00356	0.00975	0.01312	-0.00958	0.00126	0.01565	0.05158	-0.02922	-0.01489	0.00444	0.10657	0.02933	0.11534	0.1261	0.11137	0.05163	0.04918	-0.02656	0.02102
	14.688	0.01139	0.000269739	0.03069	0.0066	0.01803	0.06526	-0.00985	-0.02006	-0.02178	-0.03063	-0.02102	0.01453		0.000370323	-0.01624	-0.00377	0.01857	-0.00591	0.00818		14.636	-0.00276	0.00947	0.01196	-0.00893	0.00113	0.01728	0.04993	-0.03026	-0.01356	0.00521	0.10583	0.02916	0.11856	0.13099	0.1154	0.05407	0.04894	-0.02692	0.02149
	14.7213	0.01122	-0.000752146	0.03081	0.0062	0.01837	0.06073	-0.0129	-0.01916	-0.02363	-0.02914	-0.01856	0.01182		-0.000286202	-0.01703	-0.00381	0.01839	-0.00607	0.00609		14.6693	-0.00247	0.00923	0.01316	-0.01023	-1.28945e-05	0.01713	0.05237	-0.03013	-0.01448	0.005	0.10985	0.02967	0.1155	0.13384	0.11493	0.05389	0.04894	-0.02646	0.02108
	14.7547	0.01134	-0.000301029	0.03178	0.00688	0.01738	0.06529	-0.00996	-0.01877	-0.01803	-0.02989	-0.01994	0.01394		0.000960157	-0.01719	-0.00412	0.01765	-0.00641	0.0058		14.7027	-0.002	0.00983	0.01284	-0.00889	0.000277041	0.01728	0.053	-0.03115	-0.01457	0.00413	0.10936	0.02875	0.11772	0.13585	0.11584	0.05333	0.04904	-0.02594	0.02063
	14.788	0.01244	0.000301088	0.03026	0.00739	0.01813	0.06231	-0.00994	-0.01613	-0.02011	-0.02807	-0.01817	0.01267		0.00261	-0.01632	-0.00368	0.01769	-0.00477	0.0064		14.736	-0.00414	0.00958	0.01513	-0.0114	-0.00156	0.01779	0.05107	-0.03078	-0.01404	0.00493	0.11025	0.02993	0.1182	0.1366	0.11608	0.0515	0.0492	-0.02562	0.02095
	14.8213	0.01153	-0.00107	0.03074	0.00687	0.01695	0.06285	-0.01039	-0.01711	-0.01919	-0.0277	-0.01875	0.01388		0.00174	-0.01837	-0.00322	0.01589	-0.00587	0.00656		14.7693	-0.00251	0.00963	0.01425	-0.00893	-0.000640895	0.01596	0.05037	-0.03137	-0.01371	0.00524	0.11048	0.02944	0.11947	0.13605	0.11599	0.05199	0.04882	-0.026	0.02048
	14.8547	0.01131	-0.00039068	0.03043	0.00625	0.01808	0.06173	-0.00867	-0.0165	-0.01909	-0.02755	-0.01727	0.01267		0.00246	-0.01622	-0.00392	0.01779	-0.00572	0.00666		14.8027	-0.00241	0.00973	0.01396	-0.01066	-0.00097696	0.01575	0.05264	-0.02999	-0.01444	0.0035	0.11037	0.02861	0.11932	0.13744	0.11513	0.0533	0.04963	-0.02498	0.02074
	14.888	0.01223	-0.00107	0.03223	0.00786	0.01821	0.06502	-0.00485	-0.01647	-0.01475	-0.02754	-0.01867	0.0126		0.0029	-0.01724	-0.00415	0.01716	-0.00576	0.00476		14.836	-0.00248	0.01009	0.01349	-0.00962	-0.00109	0.014	0.04998	-0.02941	-0.01376	0.00479	0.10949	0.02858	0.12046	0.13924	0.11544	0.05277	0.04994	-0.02446	0.02162
	14.9213	0.01175	-0.000215447	0.0308	0.00653	0.01802	0.06123	-0.00464	-0.01602	-0.01824	-0.02592	-0.01627	0.01341		0.00314	-0.01677	-0.00361	0.01776	-0.00643	0.00535		14.8693	-0.0025	0.00992	0.01391	-0.0109	-0.00306	0.01204	0.05057	-0.02784	-0.01292	0.00503	0.10979	0.02869	0.12005	0.13988	0.11723	0.05359	0.05105	-0.02526	0.02133
	14.9547	0.01241	-3.30135e-07	0.03218	0.00779	0.0187	0.06311	-0.00258	-0.01624	-0.01558	-0.02661	-0.01578	0.01266		0.00359	-0.01431	-0.00435	0.01896	-0.00581	0.00518		14.9027	-0.00229	0.01082	0.01586	-0.00814	0.000891039	0.01504	0.05104	-0.02388	-0.0121	0.00523	0.11155	0.02884	0.11742	0.13939	0.11626	0.05177	0.04924	-0.02578	0.021
	14.988	0.01132	-0.000426213	0.03157	0.00708	0.01814	0.05931	-0.00253	-0.01514	-0.017	-0.02561	-0.01641	0.01208			-0.01596	-0.00431	0.01778	-0.00626	0.00252		14.936	-0.00329	0.00969	0.0146	-0.01005	-0.000911929	0.01347	0.04907	-0.02357	-0.01411	0.00355	0.11057	0.02866	0.11862	0.13941	0.11467	0.05218	0.04939	-0.02498	0.0212
	15.0213	0.01124	-0.00136	0.03176	0.00679	0.01775	0.06368	-0.00109	-0.01668	-0.01335	-0.02616	-0.01501	0.01251			-0.01536	-0.00311	0.01818	-0.00628	0.00674		14.9693	-0.00471	0.00919	0.0151	-0.01049	-0.00117	0.0149	0.04897	-0.02369	-0.01458	0.00406	0.10896	0.02865	0.11936	0.1403	0.1163	0.05223	0.04975	-0.02651	0.02089
	15.0547	0.01229	-0.000244981	0.03198	0.00687	0.01911	0.06037	-0.000913139	-0.01364	-0.01495	-0.02449	-0.01423	0.01243			-0.01604	-0.00425	0.01796	-0.00621	0.00855		15.0027	-0.00361	0.00962	0.01457	-0.0099	-0.0013	0.0137	0.05037	-0.02507	-0.01483	0.00446	0.11058	0.02784	0.11722	0.13828	0.11432	0.05216	0.04928	-0.02475	0.02135
	15.088	0.01225	-0.000778863	0.03159	0.00746	0.0181	0.06286	-0.000241923	-0.0156	-0.01201	-0.02449	-0.01633	0.01385			-0.01715	-0.00297	0.01684	-0.00699	0.00896		15.036	-0.00238	0.0094	0.01423	-0.00915	-0.00246	0.01426	0.05014	-0.02481	-0.01431	0.00345	0.10857	0.02819	0.11601	0.1401	0.11559	0.05301	0.05038	-0.02523	0.02111
	15.1213	0.01202	-0.00179	0.03109	0.00625	0.01789	0.06175	-0.000917706	-0.01435	-0.01316	-0.02398	-0.01477	0.01092			-0.01673	-0.00269	0.01751	-0.00584	0.01051		15.0693	-0.00256	0.00888	0.0153	-0.01142	-0.00114	0.01337	0.0489	-0.02644	-0.01276	0.00465	0.10983	0.02837	0.11699	0.14052	0.11782	0.05288	0.05062	-0.02446	0.02188
	15.1547	0.01278	7.03688e-05	0.0319	0.00708	0.01829	0.06168	0.00102	-0.01478	-0.01155	-0.02332	-0.0148	0.01345			-0.01957	-0.00383	0.01765	-0.00583	0.00956		15.1027	-0.00264	0.00955	0.01364	-0.00883	-0.000920962	0.01452	0.04855	-0.0269	-0.01336	0.00488	0.11204	0.02755	0.11777	0.13983	0.11719	0.05289	0.05032	-0.02564	0.02036
	15.188	0.01271	-0.00149	0.03185	0.00661	0.01851	0.06072	0.000216521	-0.01468	-0.01131	-0.02263	-0.01521	0.01106			-0.01741	-0.00466	0.01898	-0.00701	0.01321		15.136	-0.00347	0.00806	0.01524	-0.01077	-0.00203	0.01673	0.04782	-0.02463	-0.01314	0.00472	0.11139	0.02817	0.11887	0.13976	0.11843	0.05498	0.05119	-0.02445	0.02278
	15.2213	0.01226	-0.00179	0.03207	0.00703	0.01826	0.06216	0.00282	-0.01319	-0.00815	-0.02166	-0.01223	0.01111			-0.01805	-0.004	0.01848	-0.00602	0.01132		15.1693	-0.00261	0.00824	0.01463	-0.01152	-0.00216	0.01505	0.04744	-0.02324	-0.0118	0.0044	0.11262	0.02913	0.11856	0.13996	0.11759	0.05185	0.05085	-0.02401	0.02253
	15.2547	0.01265	-6.02817e-05	0.0316	0.00659	0.01852	0.05883	0.00158	-0.01337	-0.01027	-0.02104	-0.0123	0.0109			-0.01892	-0.00493	0.01802	-0.00709	0.01313		15.2027	-0.00238	0.00796	0.01447	-0.00959	-0.00159	0.016	0.04869	-0.02284	-0.01392	0.00451	0.11176	0.0291	0.11731	0.14168	0.11833	0.05451	0.05113	-0.02325	0.02414
	15.288	0.0125	-0.0016	0.03273	0.00681	0.01879	0.06229	0.00249	-0.01331	-0.00657	-0.02133	-0.01134	0.01097			-0.01826	-0.00374	0.01821	-0.00597	0.01122		15.236	-0.00349	0.008	0.01372	-0.01119	-0.00125	0.01275	0.0467	-0.02598	-0.01271	0.00428	0.11248	0.02962	0.11697	0.13893	0.11811	0.05325	0.0503	-0.02469	0.02174
	15.3213	0.01328	-0.00259	0.03183	0.00687	0.01842	0.06012	0.00188	-0.01283	-0.00666	-0.01979	-0.01158	0.01022			-0.01878	-0.00388	0.01782	-0.00681	0.01452		15.2693	-0.00225	0.00825	0.01337	-0.00889	-0.00361	0.01448	0.04912	-0.0245	-0.01363	0.00377	0.11225	0.02822	0.12001	0.14335	0.11981	0.05309	0.05097	-0.02472	0.02215
	15.3547	0.01285	-0.00132	0.03268	0.00768	0.01909	0.06108	0.00356	-0.01124	-0.00477	-0.01907	-0.01047	0.01058			-0.01809	-0.00435	0.01883	-0.00634	0.01326		15.3027	-0.00263	0.00765	0.01512	-0.01037	-0.00147	0.0136	0.04692	-0.02634	-0.01355	0.00351	0.11393	0.02862	0.11665	0.14141	0.11861	0.05113	0.05044	-0.02526	0.02096
	15.388	0.01305	-0.00156	0.03078	0.00629	0.01819	0.05957	0.00218	-0.0136	-0.00608	-0.01871	-0.00893	0.00922			-0.01916	-0.00361	0.01932	-0.0071			15.336	-0.00355	0.00726	0.01562	-0.01001	-0.0017	0.01357	0.0484	-0.02633	-0.01429	0.00334	0.11271	0.02838	0.11604	0.14073	0.11776	0.05236	0.05066	-0.02528	0.02298
	15.4213	0.01313	-0.00228	0.03163	0.00702	0.01836	0.06079	0.00351	-0.01114	-0.00141	-0.01861	-0.00909	0.01116			-0.02019	-0.00448	0.01798	-0.00614	0.01458		15.3693	-0.00267	0.00718	0.01386	-0.01025	-0.00259	0.01364	0.04583	-0.02797	-0.0141	0.00345	0.11184	0.02818	0.11536	0.14143	0.11824	0.05255	0.05113	-0.02425	0.02295
	15.4547	0.01302	-0.00163	0.03215	0.00717	0.01812	0.05913	0.00233	-0.0112	-0.00347	-0.01714	-0.0085	0.00786			-0.01817	-0.00425	0.01847	-0.0078	0.01339		15.4027	-0.00249	0.0076	0.01486	-0.00788	-0.0014	0.01208	0.04433	-0.02812	-0.01278	0.00469	0.1123	0.02855	0.11598	0.14184	0.1187	0.05114	0.05041	-0.02548	0.02152
	15.488	0.01331	-0.00219	0.03224	0.00724	0.01774	0.06008	0.00383	-0.01237	-0.00104	-0.01695	-0.00714	0.00838			-0.02008	-0.00407	0.01732	-0.0069	0.01532		15.436	-0.00341	0.00724	0.01439	-0.00987	-0.00212	0.0115	0.04507	-0.02811	-0.01335	0.00329	0.11274	0.02823	0.11615	0.1427	0.11962	0.05227	0.0514	-0.02364	0.02301
	15.5213	0.01274	-0.00166	0.03097	0.00725	0.01795	0.0564	0.00306	-0.01214	-0.00193	-0.01597	-0.00727	0.00816			-0.01977	-0.00413	0.01759	-0.00664	0.01467		15.4693	-0.00445	0.00606	0.01429	-0.01077	-0.00266	0.01221	0.04273	-0.02929	-0.01285	0.00314	0.11365	0.02897	0.11713	0.14084	0.11943	0.05247	0.05198	-0.02496	0.02281
	15.5547	0.0138	-0.00209	0.03236	0.00792	0.01822	0.0592	0.00319	-0.01122	-0.00173	-0.01619	-0.00605	0.00864			-0.01882	-0.00318	0.01798	-0.00721	0.01366		15.5027	-0.00337	0.007	0.01362	-0.00904	-0.00178	0.00937	0.04308	-0.02958	-0.01279	0.00344	0.11344	0.02933	0.11485	0.14058	0.11845	0.05096	0.05143	-0.02477	0.02275
	15.588	0.0133	-0.000815116	0.03133	0.00747	0.01796	0.0587	0.00426	-0.01219	0.00030881	-0.01503	-0.00798	0.00833			-0.0206	-0.00448	0.01676	-0.00754	0.01287		15.536	-0.00355	0.00586	0.01454	-0.0112	-0.00237	0.00855	0.04142	-0.03122	-0.01355	0.00385	0.11243	0.02884	0.1153	0.14159	0.11868	0.05263	0.05132	-0.0239	0.02151
	15.6213	0.01303	-0.00117	0.03203	0.00722	0.01799	0.0576	0.00322	-0.01175	0.00188	-0.01437	-0.00477	0.00925			-0.02053	-0.00464	0.01592	-0.0079	0.01341		15.5693	-0.0027	0.00623	0.01334	-0.01061	-0.00164	0.00797	0.0419	-0.03036	-0.01278	0.0036	0.11265	0.02945	0.11491	0.14111	0.11883	0.0503	0.05145	-0.02351	0.02145
	15.6547	0.01398	-0.000565884	0.03178	0.00744	0.0187	0.05636	0.00413	-0.01111	0.00176	-0.0142	-0.00404	0.00797			-0.01857	-0.00377	0.01784	-0.00664	0.01546		15.6027	-0.00156	0.00623	0.01442	-0.0085	-0.0016	0.00716	0.04222	-0.02991	-0.01235	0.00354	0.11278	0.02865	0.11324	0.13981	0.11764	0.05268	0.05163	-0.02442	0.02313
	15.688	0.01266	-0.00131	0.02944	0.00613	0.01617	0.05747	0.00157	-0.01169	0.00332	-0.0128	-0.00433	0.00927			-0.01999	-0.00452	0.01451	-0.00718	0.01043		15.636	-0.00117	0.00616	0.01384	-0.00805	-0.00209	0.00738	0.0412	-0.03158	-0.01288	0.00372	0.11158	0.0294	0.11503	0.14007	0.11813	0.05169	0.05095	-0.02456	0.02066
	15.7213	0.01434	-0.00179	0.03171	0.00772	0.01845	0.05813	0.00517	-0.01063	0.00567	-0.01265	-0.00594	0.00709			-0.01858	-0.00312	0.0164	-0.00769	0.01294		15.6693	-0.00438	0.00511	0.01557	-0.012	-0.00378	0.00441	0.03699	-0.03225	-0.01368	0.0041	0.11205	0.02884	0.11461	0.13948	0.11729	0.05156	0.05268	-0.02107	0.0237
	15.7547	0.01384	-0.00146	0.03107	0.00723	0.01714	0.0577	0.00282	-0.0106	0.00324	-0.01092	-0.00185	0.00859			-0.01851	-0.00402	0.01552	-0.00564	0.01154		15.7027	-0.0033	0.00523	0.01608	-0.01015	-0.00274	0.00452	0.03873	-0.03087	-0.01289	0.00598	0.11119	0.02852	0.11468	0.13982	0.11815	0.05261	0.05246	-0.02017	0.02378
	15.788	0.01339	-0.00188	0.03099	0.00674	0.01784	0.0562	0.00331	-0.01008	0.00421	-0.01152	-0.00349	0.00776			-0.01896	-0.00343	0.01626	-0.00598	0.01515		15.736	-0.00155	0.00528	0.01526	-0.00918	-0.00255	0.00393	0.03988	-0.03154	-0.01091	0.00764	0.11203	0.0292	0.11446	0.139	0.11807	0.05092	0.05159	-0.02116	0.02443
	15.8213	0.01345	-0.00149	0.03101	0.00719	0.01806	0.05562	0.00199	-0.01053	0.00416	-0.01091	-0.00277	0.00726			-0.01816	-0.00365	0.01539	-0.00575	0.01095		15.7693	-0.00152	0.00444	0.01557	-0.01038	-0.00239	0.00269	0.04	-0.0323	-0.01166	0.00734	0.11194	0.03003	0.11178	0.13811	0.11642	0.05113	0.05282	-0.02084	0.02445
	15.8547	0.01297	-0.00181	0.03037	0.00591	0.01734	0.0569	0.00254	-0.01125	0.0075	-0.01188	-0.00291	0.00781			-0.01955	-0.00349	0.01534	-0.00675	0.01116		15.8027	-0.00279	0.00386	0.01633	-0.0103	-0.00261	2.39653e-05	0.0379	-0.03339	-0.01133	0.00655	0.11027	0.02997	0.11246	0.1393	0.1186	0.05208	0.05315	-0.02001	0.02513
	15.888	0.01365	-0.00191	0.03194	0.00748	0.01731	0.055	0.00293	-0.01118	0.00624	-0.01006	-0.00115	0.00652			-0.01998	-0.00344	0.0154	-0.00507	0.01144		15.836	-0.00273	0.00393	0.01702	-0.00863	-0.000186936	0.00115	0.03875	-0.03287	-0.01122	0.00701	0.11243	0.03046	0.1127	0.13986	0.1179	0.0505	0.05266	-0.02094	0.02531
	15.9213	0.01412	-0.00225	0.03181	0.00738	0.01769	0.05667	0.00513	-0.00936	0.00887	-0.00931	-0.00371	0.00849			-0.01949	-0.00297	0.01554		0.01222		15.8693	-0.00163	0.00403	0.01405	-0.00896	-0.00216	0.00118	0.0394	-0.03255	-0.01127	0.00639	0.11171	0.03106	0.11475	0.13819	0.11796	0.05152	0.05196	-0.0208	0.02367
	15.9547	0.01288	-0.00126	0.03083	0.00678	0.01727	0.05544	0.00257	-0.00917	0.00643	-0.00862	0.00085	0.00719			-0.01798	-0.004	0.01481	-0.00717	0.01256		15.9027	-0.00163	0.00294	0.01406	-0.01093	-0.00427	0.000794693	0.0382	-0.03281	-0.01176	0.00635	0.11176	0.03096	0.11257	0.13685	0.11637	0.05056	0.05152	-0.02159	0.02467
	15.988	0.01339	-0.00176	0.03043	0.00621	0.017	0.05503	0.00248	-0.00995	0.01083	-0.00966	-0.00294	0.00713			-0.01793	-0.00386	0.01544	-0.00565	0.01042		15.936	-0.00279	0.00315	0.01545	-0.00917	-0.00223	-0.00112	0.03623	-0.033	-0.01146	0.00545	0.11014	0.03063	0.1126	0.136	0.11683	0.05034	0.05226	-0.02045	0.02303
	16.0213	0.01243	-0.00161	0.03138	0.00675	0.01734	0.05521	0.00427	-0.00841	0.0086	-0.00821	0.000336273	0.00608			-0.01913	-0.0034	0.01389	-0.00649	0.0117		15.9693	-0.000676968	0.00337	0.01536	-0.00833	-0.000951905	0.000561844	0.0387	-0.03073	-0.01207	0.00481	0.11059	0.03041	0.11121	0.13483	0.11681	0.05017	0.05054	-0.02059	0.02298
	16.0547	0.01413	-0.00201	0.03153	0.00779	0.01833	0.0544	0.00302	-0.01054	0.01238	-0.00773	0.000877778	0.00672			-0.01862	-0.00385	0.01554	-0.00528	0.01276		16.0027	-0.00118	0.00221	0.01431	-0.0099	-0.00145	-0.00076458	0.03643	-0.03246	-0.01176	0.00625	0.11056	0.02959	0.10848	0.13355	0.11615	0.0494	0.05113	-0.02137	0.02396
	16.088	0.01397	-0.00135	0.03134	0.00724	0.01804	0.05355	0.00234	-0.00839	0.01171	-0.00759	-0.00171	0.00643			-0.01806	-0.0043	0.0146	-0.00506	0.00921		16.036	-0.00275	0.00224	0.01546	-0.00969	-0.00289	-0.00355	0.03659	-0.0322	-0.01229	0.00506	0.10987	0.02938	0.11073	0.13304	0.1158	0.04874	0.051	-0.02174	0.02381
	16.1213	0.01228	-0.0026	0.03019	0.00581	0.01691	0.05503	0.00364	-0.0106	0.01406	-0.00615	0.000231661	0.00551			-0.01965	-0.00452	0.01307	-0.00593	0.01291		16.0693	-0.00095832	0.00212	0.01657	-0.00841	-0.000861906	-0.00154	0.03839	-0.03081	-0.01284	0.00509	0.10951	0.02916	0.11026	0.13308	0.11646	0.05043	0.05197	-0.02	0.02251
	16.1547	0.0132	-0.00145	0.03111	0.00734	0.0177	0.05388	0.00172	-0.00791	0.01264	-0.00641	0.00191	0.00627			-0.0185	-0.00406	0.01455	-0.00612	0.01251		16.1027	-0.00205	0.00203	0.01684	-0.00943	-0.00243	-0.00147	0.03641	-0.03177	-0.01272	0.00573	0.11015	0.02941	0.10811	0.13148	0.11515	0.049	0.05166	-0.02004	0.02333
	16.188	0.01421	-0.00226	0.03053	0.00697	0.01737	0.05364	0.00193	-0.01032	0.01375	-0.00563	0.00295	0.00531			-0.01816	-0.00461	0.01465	-0.00596	0.01241		16.136	-0.0031	0.00137	0.01636	-0.00967	-0.00306	-0.0026	0.03762	-0.03045	-0.01297	0.00487	0.10881	0.0305	0.10645	0.13072	0.11474	0.04966	0.05167	-0.02201	0.02286
	16.2213	0.01292	-0.00343	0.0305	0.00672	0.01722	0.05292	0.0028	-0.00809	0.01455	-0.00591	0.00127	0.00539			-0.01835	-0.00437	0.01347	-0.00622	0.01162		16.1693	-0.00452	0.000879048	0.01824	-0.01348	-0.00489	0.000743299	0.03907	-0.02856	-0.01324	0.00447	0.1084	0.03027	0.1075	0.13139	0.11573	0.04916	0.05187	-0.01955	0.02355
	16.2547	0.01412	-0.00343	0.03072	0.00661	0.0172	0.05305	0.00226	-0.00803	0.01556	-0.00465	0.00193	0.00727			-0.01741	-0.00415	0.01524	-0.00584	0.01436		16.2027	-0.00146	0.000822086	0.01723	-0.01024	-0.00297	-0.00264	0.03694	-0.03049	-0.01235	0.00571	0.10937	0.03084	0.10551	0.12845	0.11293	0.04907	0.05142	-0.01981	0.02316
	16.288	0.01429	-0.00317	0.03111	0.00733	0.01779	0.05254	0.00114	-0.00767	0.01401	-0.00373	0.00274	0.00459			-0.01874	-0.00435	0.0139	-0.00588	0.01343		16.236	-0.0019	0.000994125	0.01722	-0.01017	-0.0026	-0.00352	0.03492	-0.03088	-0.01211	0.0051	0.10655	0.03038	0.10441	0.12659	0.1119	0.04815	0.05022	-0.0193	0.02403
	16.3213	0.01236	-0.00339	0.02917	0.00547	0.01702	0.05306	0.0022	-0.00849	0.01745	-0.00407	0.00374	0.00729			-0.0197	-0.00424	0.01339	-0.00601	0.01401		16.2693	-0.0012	0.000971164	0.01679	-0.00847	-0.00336	-0.00209	0.03725	-0.02987	-0.01168	0.00481	0.1055	0.0295	0.10504	0.12431	0.11114	0.04789	0.05042	-0.02049	0.02157
	16.3547	0.01317	-0.00336	0.0305	0.00632	0.01734	0.05106	0.00108	-0.00906	0.01478	-0.00227	0.00392	0.00557			-0.01674	-0.00526	0.01399	-0.00517	0.01169		16.3027	-0.00333	0.000119202	0.01736	-0.01101	-0.00198	-0.00283	0.03526	-0.0282	-0.01185	0.00443	0.10472	0.02929	0.10363	0.12468	0.11148	0.04915	0.05058	-0.01896	0.02256
	16.388	0.01367	-0.00252	0.02975	0.00652	0.01801	0.05307	0.00244	-0.00817	0.019	-0.0039	0.00244	0.00516			-0.01849	-0.00511	0.01315	-0.00563	0.01715		16.336	-0.00175	0.000264241	0.01792	-0.00922	-0.00301	-0.00239	0.0353	-0.02739	-0.0117	0.00503	0.10504	0.02955	0.10392	0.12203	0.11008	0.04925	0.0502	-0.01894	0.02239
	16.4213	0.01215	-0.00362	0.02837	0.00576	0.01667	0.05158	0.00125	-0.00775	0.01534	-0.00117	0.00397	0.00603			-0.01841	-0.00498	0.01346	-0.00511	0.01027		16.3693	0.00113	0.00088628	0.0146	-0.00632	-0.00175	-0.00778	0.02894	-0.02989	-0.01244	0.00464	0.10363	0.03067	0.10364	0.12219	0.11071	0.04806	0.05005	-0.01839	0.02257
	16.4547	0.01282	-0.00176	0.02846	0.00519	0.01679	0.05191	0.00313	-0.00773	0.01859	-0.00239	0.00286	0.00483			-0.01714	-0.00366	0.01402	-0.00588	0.01627		16.4027	-0.000213514	0.000337318	0.01585	-0.00911	-0.00377	-0.00136	0.03566	-0.02761	-0.01212	0.00491	0.10424	0.03091	0.10196	0.11864	0.10885	0.0479	0.05083	-0.01854	0.02338
	16.488	0.01408	0.000294029	0.03016	0.00692	0.0174	0.04957	0.000390287	-0.00686	0.01686	-0.00116	0.00554	0.00505			-0.01824	-0.00479	0.01247	-0.00535	0.01615		16.436	-0.00161	0.000310357	0.0174	-0.00999	-0.00273	-0.000588094	0.03519	-0.02565	-0.01096	0.00522	0.10236	0.03014	0.10407	0.12166	0.10724	0.04802	0.05059	-0.01908	0.02321
	16.5213	0.01182	-0.00106	0.02867	0.00567	0.01528	0.05231	0.00303	-0.00735	0.02156	-0.00152	0.00439	0.00542			-0.01714	-0.00474	0.01282	-0.00426	0.01761		16.4693	0.000118274	0.000503396	0.01727	-0.00846	-0.00163	-7.45189e-05	0.03526	-0.02369	-0.01189	0.00507	0.10074	0.03071	0.10247	0.1163	0.10797	0.04737	0.04976	-0.01847	0.02249
	16.5547	0.01197	-0.00251	0.02981	0.00538	0.01581	0.0486	-0.000354486	-0.00867	0.01821	-0.000188891	0.00564	0.00293			-0.01706	-0.00423	0.01184	-0.00575	0.01853		16.5027	0.0011	0.000125433	0.01491	-0.00866	-0.00544	-0.000240942	0.03497	-0.02303	-0.01229	0.00508	0.10144	0.03075	0.10083	0.1147	0.10634	0.04776	0.05039	-0.01712	0.02278
	16.588	0.01261	-0.000999621	0.02996	0.00596	0.01642	0.05245	0.00211	-0.00754	0.02296	-0.00133	0.00476	0.00594			-0.01742	-0.00419	0.01266	-0.00581	0.02008		16.536	0.00128	0.000239473	0.01699	-0.00623	-0.00202	-0.0014	0.03491	-0.01905	-0.01168	0.00552	0.0998	0.03102	0.09887	0.11202	0.10549	0.04794	0.04995	-0.01737	0.02326
	16.6213	0.0112	0.000274493	0.02813	0.00562	0.01498	0.0494	3.49473e-05	-0.00731	0.02078	0.00132	0.00838	0.00444			-0.01611	-0.00422	0.01196	-0.00564	0.02315		16.5693	0.000910923	5.11593e-07	0.01596	-0.00806	-0.00428	0.00208	0.03953	-0.01757	-0.01089	0.00562	0.09893	0.03153	0.09858	0.10989	0.10495	0.04742	0.05063	-0.01596	0.02339
	16.6547	0.01148	-0.00121	0.02854	0.00518	0.01525	0.05122	0.00178	-0.0074	0.0234	0.000726667	0.00587	0.00479			-0.0171	-0.00296	0.01139	-0.00546	0.01946		16.6027	0.00198	3.65495e-05	0.01634	-0.00795	-0.00511	-0.000180215	0.03531	-0.01863	-0.01131	0.00609	0.09838	0.03117	0.09693	0.10832	0.10414	0.04799	0.04918	-0.01702	0.02303
	16.688	0.01199	-0.00153	0.02858	0.00528	0.01558	0.04696	-0.00151	-0.00823	0.0201	0.00197	0.00739	0.00513			-0.01556	-0.00506	0.01188	-0.00546	0.02283		16.636	0.00332	2.5885e-06	0.01592	-0.00817	-0.00404	-0.00169	0.03381	-0.01923	-0.01242	0.00519	0.09755	0.03063	0.09433	0.10661	0.10323	0.04714	0.0499	-0.01672	0.02378
	16.7213	0.01175	0.000309843	0.02941	0.00598	0.01643	0.04919	0.00141	-0.00766	0.02438	-0.000356115	0.00746	0.00512			-0.01613	-0.00415	0.01246	-0.00462	0.02092		16.6693	0.0018	0.000185628	0.01558	-0.0067	-0.00429	-0.00146	0.03371	-0.01722	-0.01089	0.00498	0.09662	0.03067	0.09368	0.10472	0.10041	0.04714	0.04975	-0.01582	0.02319
	16.7547	0.01213	-0.00119	0.0296	0.00523	0.01529	0.04803	-0.0029	-0.00916	0.0199	0.00159	0.00881	0.00447			-0.01701	-0.00379	0.01085	-0.00483	0.02221		16.7027	0.00339	0.000236665	0.01506	-0.0075	-0.00617	-0.00455	0.03142	-0.01907	-0.01015	0.00496	0.09378	0.03187	0.09329	0.103	0.10189	0.04905	0.04987	-0.01584	0.02298
	16.788	0.01232	-0.000597922	0.0292	0.00532	0.01518	0.05046	0.00154	-0.00753	0.02666	0.00046896	0.00388	0.00354			-0.01682	-0.004	0.01056	-0.00433	0.01983		16.736	0.00475	-1.29555e-06	0.01463	-0.00635	-0.00509	-0.00358	0.03186	-0.0169	-0.01122	0.00393	0.09525	0.03082	0.09117	0.10202	0.09871	0.04625	0.05038	-0.01497	0.02268
	16.8213	0.01273	-0.00134	0.03009	0.00662	0.01625	0.04567	-0.0013	-0.0065	0.02286	0.00321	0.00728	0.00499			-0.01716	-0.00294	0.01176	-0.00534	0.02211		16.7693	0.00348	-0.000206257	0.01521	-0.0055	-0.00388	-0.00379	0.03249	-0.01715	-0.01055	0.00564	0.09205	0.03097	0.09003	0.0988	0.09791	0.04713	0.04976	-0.01555	0.02213
	16.8547	0.01108	-0.00014869	0.02773	0.00482	0.01496	0.04862	0.000504845	-0.00604	0.02812	0.00278	0.00637	0.00384			-0.0173	-0.00358	0.01108	-0.00422	0.0189		16.8027	0.0053	0.000355781	0.01433	-0.00617	-0.00621	-0.00391	0.03297	-0.01665	-0.01017	0.00588	0.09122	0.0313	0.08936	0.09819	0.09875	0.04827	0.05036	-0.01484	0.02155
	16.888	0.01147	-0.00146	0.0279	0.00556	0.01543	0.04627	-0.00263	-0.00736	0.02602	0.00538	0.0086	0.00435			-0.01601	-0.00345	0.01143	-0.00542	0.02094		16.836	0.00555	6.48204e-05	0.01314	-0.00619	-0.00663	-0.0029	0.03202	-0.01646	-0.01065	0.00676	0.09205	0.03001	0.08924	0.09665	0.0974	0.0497	0.05125	-0.01327	0.02407
	16.9213	0.01206	-0.000484458	0.0288	0.00621	0.01472	0.05113	0.0016	-0.00719	0.03079	0.00273	0.00459	0.00291			-0.01681	-0.00283	0.01093	-0.00512	0.02097		16.8693	0.00505	-0.000340141	0.01394	-0.00609	-0.00585	-0.00355	0.02875	-0.01508	-0.01048	0.00644	0.09069	0.03063	0.08808	0.09308	0.09441	0.04869	0.05051	-0.01412	0.02357
	16.9547	0.01077	-0.00117	0.02781	0.00413	0.01456	0.04605	-0.00214	-0.00672	0.02549	0.0066	0.00883	0.00376			-0.01832	-0.00402	0.01052	-0.00457	0.02135		16.9027	0.00591	-0.000653103	0.01172	-0.0071	-0.00877	-0.00366	0.03038	-0.01347	-0.01086	0.00539	0.08768	0.03012	0.08709	0.0907	0.09356	0.04765	0.04936	-0.01494	0.02212
	16.988	0.01197	-0.00152	0.02978	0.00614	0.01527	0.04684	7.65048e-05	-0.00788	0.02966	0.00478	0.00795	0.00417			-0.01659	-0.00339	0.01113	-0.00462	0.01931		16.936	0.00607	-0.000491064	0.01276	-0.005	-0.00645	-0.0026	0.0313	-0.01153	-0.01005	0.0047	0.08681	0.02928	0.08476	0.08961	0.09315	0.04747	0.04993	-0.01393	0.02316
	17.0213	0.01083	7.98914e-05	0.02732	0.00424	0.01437	0.0444	-0.00198	-0.00602	0.02671	0.00555	0.01022	0.00279			-0.01697	-0.00393	0.01046	-0.00374	0.01946		16.9693	0.00636	-0.000827025	0.01465	-0.00527	-0.00451	-0.00448	0.02873	-0.01096	-0.01051	0.00538	0.08639	0.02957	0.08493	0.08805	0.09256	0.04662	0.04894	-0.01485	0.02192
	17.0547	0.0113	-0.00149	0.02795	0.00553	0.01422	0.04639	0.000430732	-0.00723	0.02988	0.00488	0.01082	0.00317			-0.01712	-0.00366	0.00995	-0.00469	0.01639		17.0027	0.00735	-0.000941987	0.01108	-0.00607	-0.00752	-0.0039	0.02961	-0.00907	-0.01223	0.00537	0.08577	0.02886	0.08207	0.08505	0.08989	0.04547	0.04889	-0.0144	0.02238
	17.088	0.01182	-0.000521874	0.02839	0.005	0.01484	0.04408	-0.00239	-0.00677	0.02892	0.00662	0.00996	0.0028			-0.01626	-0.00289	0.0117	-0.00393	0.01757		17.036	0.0067	-0.000950948	0.01232	-0.00529	-0.00827	-0.00583	0.03001	-0.00915	-0.01084	0.00443	0.08309	0.02874	0.08097	0.08418	0.08988	0.04668	0.04848	-0.0146	0.02178
	17.1213	0.01103	0.000235241	0.0274	0.00521	0.01396	0.04573	-0.000467835	-0.00581	0.03147	0.00522	0.00898	0.00302			-0.0171	-0.00357	0.00991	-0.00512	0.01848		17.0693	0.00743	-0.000234909	0.0134	-0.00434	-0.00831	-0.00518	0.03014	-0.00645	-0.01053	0.00486	0.08306	0.02826	0.07944	0.08267	0.08783	0.04666	0.04946	-0.01464	0.02164
	17.1547	0.01026	-0.00158	0.02728	0.00349	0.01293	0.04367	-0.00274	-0.00797	0.02984	0.00667	0.01024	0.00249			-0.01486	-0.00316	0.01149	-0.00518	0.01847		17.1027	0.00728	0.000163129	0.01318	-0.00373	-0.00812	-0.00431	0.02987	-0.00504	-0.00988	0.00431	0.08099	0.02704	0.07804	0.08126	0.08683	0.04463	0.04821	-0.01462	0.0216
	17.188	0.01146	-8.65246e-05	0.0272	0.00472	0.01369	0.04515	-0.000178608	-0.00676	0.03444	0.00682	0.00998	0.00207			-0.01751	-0.00382	0.00987	-0.00418	0.01859		17.136	0.00734	-1.98317e-05	0.01116	-0.00442	-0.00991	-0.0053	0.03074	-0.00355	-0.01117	0.0042	0.07998	0.02763	0.07858	0.07932	0.08626	0.04595	0.04844	-0.01406	0.02097
	17.2213	0.01159	-0.00048441	0.02647	0.00389	0.01332	0.04369	-0.000437391	-0.00612	0.03134	0.00933	0.01329	0.00344			-0.01533	-0.00368	0.01179	-0.00495	0.01684		17.1693	0.00632	-4.67927e-05	0.01197	-0.00465	-0.00779	-0.00459	0.03078	-0.00117	-0.01001	0.00418	0.07938	0.02754	0.07774	0.07917	0.08723	0.04695	0.049	-0.01411	0.02225
	17.2547	0.01014	-0.000973292	0.02601	0.00412	0.01258	0.04384	-0.000247381	-0.0067	0.03311	0.00853	0.01219	0.00231			-0.01581	-0.00328	0.01083	-0.00465	0.01477		17.2027	0.00784	0.000343245	0.01384	-0.00322	-0.00713	-0.00502	0.02993	-0.00107	-0.01008	0.0051	0.08034	0.02756	0.07745	0.07652	0.08478	0.04423	0.04823	-0.0143	0.02221
	17.288	0.01203	0.000179825	0.02642	0.00415	0.01384	0.0422	-0.00174	-0.00482	0.03192	0.0081	0.0108	0.00196			-0.01605	-0.00454	0.01082	-0.00408	0.01738		17.236	0.00695	0.000767284	0.01217	-0.00283	-0.00615	-0.006	0.02795	-0.00188	-0.01001	0.00412	0.07788	0.0273	0.0771	0.07639	0.08599	0.04655	0.0484	-0.0144	0.02201
	17.3213	0.01032	7.19398e-05	0.02606	0.00415	0.01196	0.04458	-0.000768948	-0.00754	0.03619	0.00772	0.00925	0.00249			-0.01531	-0.00354	0.01128	-0.00373	0.0179		17.2693	0.00787	0.000442323	0.01187	-0.00347	-0.00767	-0.00738	0.02904	-6.85803e-05	-0.01015	0.00431	0.07907	0.02663	0.07655	0.07392	0.08393	0.04578	0.04913	-0.01274	0.0231
	17.3547	0.01022	0.000578057	0.02494	0.00333	0.01157	0.04211	-0.000799938	-0.00533	0.03226	0.0097	0.01473	0.000727778			-0.01654	-0.00362	0.01133	-0.00451	0.01672		17.3027	0.00718	0.00116	0.01246	-0.00293	-0.00732	-0.00611	0.02986	0.00205	-0.0102	0.00531	0.07699	0.02567	0.07505	0.07237	0.08276	0.04668	0.04845	-0.01463	0.02204
	17.388	0.01132	0.000105174	0.0261	0.00469	0.01322	0.04379	0.0015	-0.00671	0.03857	0.00814	0.01018	0.00383			-0.01647	-0.0036	0.01077	-0.0036	0.01942		17.336	0.01053	0.0007434	0.0088	-0.00229	-0.01084	-0.00525	0.0309	0.00145	-0.01087	0.0049	0.07581	0.02447	0.07462	0.0715	0.08356	0.0484	0.04869	-0.01315	0.02155
	17.4213	0.01058	-0.000141711	0.02556	0.00377	0.01185	0.04075	-0.00169	-0.0071	0.03354	0.01218	0.01422	7.53917e-05			-0.01521	-0.00375	0.01068	-0.00526	0.01784		17.3693	0.01024	0.00136	0.01118	-0.00223	-0.00905	-0.00495	0.03101	0.00307	-0.00961	0.00554	0.07658	0.02467	0.07236	0.06959	0.08154	0.04693	0.04915	-0.0125	0.02256
	17.4547	0.01028	-0.000662594	0.02462	0.00379	0.0115	0.0422	0.000585506	-0.00691	0.03606	0.00929	0.01081	0.00222			-0.01686	-0.00287	0.01018	-0.00332	0.01967		17.4027	0.00967	0.000508477	0.01102	-0.00355	-0.01114	-0.00424	0.02901	0.00185	-0.01013	0.00561	0.07454	0.02314	0.07113	0.06844	0.0794	0.04594	0.0475	-0.01428	0.02222
	17.488	0.01128	5.52378e-06	0.02472	0.00336	0.01236	0.0408	-0.00168	-0.00483	0.03554	0.01007	0.01462	-0.00129			-0.01552	-0.00402	0.01013	-0.0043	0.0164		17.436	0.01221	0.00133	0.00981	-0.00133	-0.0113	-0.00342	0.03121	0.00288	-0.00931	0.00481	0.07239	0.02247	0.07053	0.0684	0.07932	0.04647	0.04831	-0.0133	0.02297
	17.5213	0.01011	0.00114	0.02391	0.00327	0.011	0.0426	-0.000104061	-0.008	0.03818	0.01067	0.01169	0.00104			-0.01661	-0.00299	0.01113	-0.00522	0.02048		17.4693	0.01168	0.00143	0.00879	-0.00186	-0.01072	-0.00429	0.03012	0.00297	-0.00988	0.00561	0.07229	0.02254	0.07022	0.06682	0.08015	0.047	0.04812	-0.01294	0.0231
	17.5547	0.00994	8.3756e-05	0.02385	0.00318	0.0111	0.04102	-0.000268051	-0.00565	0.03671	0.01176	0.01268	0.000255639			-0.01699	-0.00338	0.00951	-0.00251	0.01697		17.5027	0.01339	0.00176	0.00857	-0.00123	-0.01099	-0.00251	0.02913	0.004	-0.00963	0.00499	0.0731	0.02165	0.07088	0.06624	0.07938	0.04614	0.04912	-0.01353	0.02279
	17.588	0.01019	-0.000273127	0.02287	0.00267	0.01072	0.03972	-0.0013	-0.00832	0.03733	0.01173	0.01248	0.00208			-0.01456	-0.00363	0.01093	-0.00488	0.01945		17.536	0.01444	0.00281	0.0094	-0.0014	-0.01141	-0.00308	0.03276	0.00755	-0.01015	0.00554	0.07232	0.022	0.06956	0.0655	0.07726	0.04702	0.04829	-0.01398	0.02198
	17.6213	0.01084	3.69882e-05	0.0248	0.00339	0.0106	0.04156	-0.000845617	-0.00451	0.03885	0.01043	0.01279	-0.000447422			-0.01498	-0.00426	0.0097	-0.00451	0.02117		17.5693	0.01194	0.00227	0.00768	-0.00442	-0.01338	-0.00412	0.03008	0.00494	-0.00965	0.00435	0.07017	0.02079	0.06954	0.06477	0.07761	0.04529	0.04774	-0.01364	0.02311
	17.6547	0.01005	0.000771105	0.02241	0.00291	0.01079	0.04066	-0.000587607	-0.00849	0.03859	0.01323	0.01506	0.000933333			-0.01446	-0.00388	0.01025	-0.00358	0.01712		17.6027	0.01387	0.00281	0.00822	-0.0024	-0.01316	-0.00244	0.03179	0.00659	-0.01	0.00487	0.0705	0.02075	0.06776	0.06309	0.07587	0.04753	0.04764	-0.01352	0.02069
	17.688	0.01096	-0.000683777	0.024	0.00388	0.01099	0.04266	0.00167	-0.00427	0.04061	0.0114	0.01626	-0.00128			-0.01531	-0.00365	0.00936	-0.0042	0.01889		17.636	0.01339	0.00322	0.00895	-0.00182	-0.01164	-0.00266	0.03151	0.00738	-0.00976	0.00427	0.06876	0.02025	0.06782	0.06094	0.07526	0.04625	0.04864	-0.01316	0.02212
	17.7213	0.01127	0.000556338	0.02294	0.00353	0.01012	0.03899	-0.000741174	-0.00813	0.0395	0.01428	0.01358	-0.000216884			-0.0146	-0.00389	0.00971	-0.00452	0.0174		17.6693	0.01324	0.0029	0.00795	-0.00323	-0.0127	-0.00421	0.03012	0.00559	-0.01009	0.00436	0.06812	0.01849	0.06638	0.06146	0.07453	0.04747	0.04822	-0.01267	0.02238
	17.7547	0.01014	0.000365455	0.02303	0.00337	0.01007	0.03878	-0.000429164	-0.00363	0.03883	0.01315	0.01438	-0.00162			-0.01506	-0.00381	0.00841	-0.00366	0.01497		17.7027	0.00902	0.003	0.00843	-0.00497	-0.01015	-0.00291	0.02768	0.00659	-0.01016	0.00413	0.06737	0.01815	0.0669	0.06111	0.07392	0.04658	0.04844	-0.01303	0.02207
	17.788	0.01041	0.000635572	0.02188	0.00327	0.01002	0.03739	-0.00199	-0.00932	0.03824	0.0138	0.01654	0.000777778			-0.01376	-0.00201	0.0101	-0.00382	0.01545		17.736	0.00892	0.00418	0.00906	-0.00674	-0.00917	-0.00192	0.03009	0.00789	-0.00854	0.00504	0.06675	0.01837	0.06456	0.05841	0.07187	0.04478	0.04708	-0.0117	0.02085
	17.8213	0.00986	-0.000563313	0.02163	0.00277	0.00893	0.03978	0.00027727	-0.00549	0.03992	0.01245	0.01344	-0.00085			-0.01343	-0.00245	0.00924	-0.00427	0.0155		17.7693	0.00708	0.00362	0.0093	-0.00782	-0.00859	-0.00128	0.03068	0.00951	-0.01003	0.00454	0.06468	0.01546	0.06362	0.05772	0.07194	0.04552	0.04808	-0.01384	0.02097
	17.8547	0.01053	0.00153	0.02166	0.00312	0.00936	0.03785	-0.00039672	-0.0094	0.04006	0.01445	0.013	0.000532808			-0.01481	-0.00306	0.00893	-0.00232	0.00976		17.8027	0.0059	0.00368	0.00856	-0.00964	-0.00841	-0.00286	0.02712	0.00888	-0.00939	0.00414	0.06473	0.01604	0.06536	0.05844	0.07257	0.04663	0.04796	-0.01305	0.02339
	17.888	0.01052	0.000133922	0.02213	0.00305	0.00901	0.03889	-9.95034e-05	-0.00357	0.04137	0.01331	0.01332	-0.000407333			-0.01444	-0.00227	0.00919	-0.00471	0.01668		17.836	0.00355	0.00403	0.00888	-0.01022	-0.006	-0.00225	0.0302	0.01097	-0.00879	0.0037	0.06535	0.01515	0.06256	0.05575	0.06954	0.04403	0.0468	-0.01374	0.02114
	17.9213	0.0107	-0.000189963	0.02196	0.00237	0.00841	0.03828	-0.00125	-0.00806	0.03981	0.01551	0.01614	-0.0013			-0.01563	-0.00109	0.0095	-0.00342	0.01184		17.8693	0.00388	0.00446	0.0099	-0.00929	-0.00421	-0.0023	0.02877	0.01216	-0.00943	0.00258	0.06229	0.01427	0.06294	0.057	0.07233	0.04699	0.04862	-0.01171	0.0226
	17.9547	0.00995	0.000676154	0.02146	0.00311	0.00908	0.03761	-0.000636277	-0.00387	0.04046	0.01466	0.01459	2.61238e-05			-0.01475		0.0089	-0.0027	0.01491		17.9027	0.00472	0.00507	0.0084	-0.00999	-0.00635	-0.00199	0.02729	0.0122	-0.00867	0.00444	0.06507	0.01466	0.06303	0.05433	0.07007	0.04555	0.04713	-0.01203	0.02421
	17.988	0.01091	0.000149271	0.02077	0.00256	0.00844	0.0381	-0.00094706	-0.00849	0.04253	0.01435	0.01618	-0.000494018			-0.01504	-0.00321	0.00941	-0.00412	0.01166		17.936	0.0038	0.00463	0.00835	-0.01044	-0.00551	-0.00103	0.02653	0.01308	-0.00882	0.00334	0.06279	0.01314	0.06233	0.05554	0.07038	0.04516	0.04751	-0.01204	0.02084
	18.0213	0.00988	0.000801386	0.01971	0.00217	0.0071	0.03512	-0.00166	-0.00588	0.0386	0.01431	0.0162				-0.01513	-0.00208	0.00845	-0.00329	0.01218		17.9693	0.00296	0.0048	0.00808	-0.01183	-0.00605	-0.00106	0.0267	0.01335	-0.00999	0.00353	0.06309	0.0122	0.06124	0.05357	0.06905	0.04545	0.04684	-0.01352	0.02184
	18.0547	0.00958	0.00143	0.01945	0.000848968	0.00649	0.03782	0.000792167	-0.00784	0.04198	0.01371	0.01468				-0.01414	-0.00375	0.0096	-0.00262	0.01048		18.0027	0.00293	0.00488	0.00738	-0.01038	-0.00453	5.99698e-05	0.02764	0.01439	-0.00983	0.00321	0.06174	0.01243	0.06119	0.05506	0.0703	0.04586	0.04709	-0.01301	0.02082
	18.088	0.01007	0.000568621	0.01963	0.00249	0.00782	0.03552	-0.000552616	-0.00529	0.0394	0.01504	0.01576				-0.01488	-0.00222	0.00828	-0.00386	0.01153		18.036	0.00118	0.00428	0.00724	-0.01247	-0.00698	0.001	0.02557	0.01591	-0.00967	0.00249	0.06297	0.01182	0.05893	0.05301	0.06818	0.04685	0.04751	-0.01288	0.02196
	18.1213	0.00951	1.57355e-05	0.01901	0.00138	0.00682	0.03711	-0.0021	-0.00729	0.04284	0.01435	0.01391				-0.01479	-0.00238	0.00862	-0.00203	0.01304		18.0693	0.0036	0.00499	0.00612	-0.01112	-0.00441	-0.00128	0.02603	0.01652	-0.00911	0.00258	0.06083	0.01103	0.06094	0.05391	0.06975	0.0466	0.04807	-0.01214	0.02215
	18.1547	0.0088	0.00191	0.01802	0.00104	0.00585	0.03508	-0.00109	-0.00477	0.04104	0.01527	0.01393				-0.01387	-0.00315	0.00902	-0.00373	0.01396		18.1027	0.00244	0.00497	0.00713	-0.01017	-0.00275	-0.0012	0.02344	0.01385	-0.009	0.00439	0.06238	0.00968	0.06118	0.05273	0.06838	0.04638	0.04717	-0.01176	0.02257
	18.188	0.01026	0.00068097	0.01926	0.00143	0.00719	0.03748	-0.00149	-0.00699	0.04554	0.01364	0.01388				-0.01501	-0.00315	0.00749	-0.00291	0.01168		18.136	0.0023	0.00447	0.00691	-0.01145	-0.00467	2.42727e-05	0.02627	0.0167	-0.00916	0.00386	0.061	0.01009	0.06093	0.05319	0.06769	0.04647	0.0477	-0.01197	0.02274
	18.2213	0.00955	-0.000126915	0.01839	0.00152	0.00645	0.03438	-0.00271	-0.00763	0.04019	0.01673	0.01568				-0.01283	-0.00331	0.01012	-0.00296	0.01099		18.1693	0.00214	0.00535	0.00831	-0.01157	-0.00371	0.000757848	0.0247	0.01672	-0.00754	0.00365	0.06028	0.00916	0.06015	0.05271	0.06796	0.04646	0.04797	-0.01138	0.02229
	18.2547	0.00805	0.000456202	0.01753	-0.000314497	0.00499	0.03603	0.000322054	-0.00611	0.04258	0.01406	0.015				-0.01484	-0.00319	0.00779	-0.00319	0.01238		18.2027	-0.00158	0.00495	0.00681	-0.01293	-0.00537	-0.000578575	0.02651	0.0154	-0.00797	0.0028	0.06054	0.00922	0.0586	0.0518	0.06725	0.04464	0.04771	-0.01303	0.02198
	18.288	0.00849	-0.000220681	0.01782	0.000674593	0.00494	0.0343	-0.00386	-0.00751	0.0383	0.01614	0.01405				-0.01204	-0.00256	0.00808	-0.00317	0.01015		18.236	-0.000211948	0.00567	0.00565	-0.01082	-0.00524	0.00223	0.02642	0.01597	-0.00948	0.002	0.05982	0.00791	0.05702	0.05094	0.06573	0.04585	0.04663	-0.01303	0.02187
	18.3213	0.00855	-0.000251566	0.01755	1.66837e-05	0.00499	0.03597	2.04875e-05	-0.00661	0.04234	0.01466	0.01438				-0.01451	-0.00265	0.00729	-0.00219	0.01193		18.2693	-0.000696053	0.0051	0.00697	-0.01212	-0.00554	0.000188576	0.02362	0.01582	-0.0093	0.00259	0.05827	0.00756	0.05865	0.05041	0.06517	0.04534	0.04619	-0.01174	0.02067
	18.3547	0.00829	7.45517e-05	0.01667	0.00085377	0.0041	0.0333	-0.00344	-0.00561	0.03974	0.01641	0.01583				-0.01319	-0.00326	0.00779	-0.00452	0.01057		18.3027	0.000771807	0.00495	0.00635	-0.01151	-0.00455	0.000292152	0.02685	0.01709	-0.00915	0.00239	0.05769	0.00728	0.05649	0.0485	0.06428	0.04387	0.04621	-0.01201	0.02102
	18.388	0.00787	0.000390669	0.01625	-7.51392e-05	0.00389	0.03403	-0.00192	-0.00649	0.04182	0.0146	0.01443				-0.01381	-0.00239	0.00752	-0.00303	0.00827		18.336	-0.000826299	0.00506	0.00663	-0.01162	-0.00384	3.57277e-05	0.0255	0.01641	-0.00972	0.00216	0.05679	0.00696	0.05744	0.04999	0.0649	0.04697	0.04685	-0.01244	0.02128
	18.4213	0.01225	0.000167784	0.01565	-0.000150049	0.00436	0.03559	-0.00194	-0.00319	0.04188	0.01555	0.01324				-0.01486	-0.00282	0.00826	-0.00338	0.00785		18.3693	-4.8405e-05	0.00513	0.00548	-0.0115	-0.00474	0.000219303	0.02621	0.01554	-0.0087	0.00172	0.05739	0.00666	0.05383	0.04862	0.06371	0.04567	0.04691	-0.01103	0.02192
	18.4547	0.01383	-1.80988e-05	0.0164	-0.000688962	0.00371	0.0356	-0.00205	-0.007	0.04321	0.01721	0.01271				-0.01555	-0.00279	0.0073	-0.00353	0.00969		18.4027	-0.00293	0.00526	0.00691	-0.01087	-0.00201	0.00106	0.02506	0.01673	-0.00782	0.00268	0.05618	0.00616	0.05377	0.04758	0.06362	0.04689	0.04665	-0.01209	0.02291
	18.488	0.01442	0.000676018	0.01628	0.000254128	0.004	0.03347	-0.00181	-0.0034	0.04057	0.01569	0.01698				-0.01536	-0.00313	0.00728	-0.00348	0.00376		18.436	-0.00296	0.00534	0.00721	-0.01121	-0.00118	0.00236	0.02455	0.0163	-0.00754	0.00318	0.05608	0.00638	0.05529	0.05036	0.0655	0.04854	0.04715	-0.01282	0.02231
	18.5213	0.0167	0.000459133	0.01678	0.000139219	0.00528	0.03349	-0.00155	-0.00494	0.04031	0.01514	0.01463				-0.01422	-0.00283	0.00765	-0.00399	0.00929		18.4693	-0.000641757	0.00499	0.0068	-0.01043	-0.00212	0.00427	0.02608	0.01743	-0.007	0.00358	0.05794	0.00662	0.05437	0.04912	0.06394	0.0473	0.04764	-0.01053	0.02299
	18.5547	0.01614	-5.67494e-05	0.01496	-0.000210695	0.00405	0.03345	-0.00344	-0.00451	0.03945	0.01407	0.01559				-0.01497	-0.0021	0.00736	-0.0037	0.00858		18.5027	-0.000891896	0.00517	0.00696	-0.01036	-0.0011	0.00484	0.02583	0.01757	-0.00767	0.00434	0.05636	0.00577	0.0543	0.04752	0.06187	0.04614	0.04646	-0.00917	0.0245
	18.588	0.01598	-0.000293632	0.01511	-0.000987604	0.00354	0.03492	-0.00166	-0.00445	0.04077	0.01526	0.01349				-0.01545	-0.00243	0.00648	-0.00368	0.01032		18.536	-0.00236	0.00559	0.00787	-0.01031	5.04265e-06	0.00327	0.02155	0.01568	-0.00711	0.00553	0.05428	0.00467	0.05454	0.04817	0.06307	0.04788	0.04831	-0.00986	0.0251
	18.6213	0.01742	0.00102	0.0163	0.000339486	0.00463	0.03223	-0.00128	-0.0062	0.03969	0.01587	0.01461				-0.01532	-0.0023	0.00694	-0.00361	0.0102		18.5693	-0.00227	0.00478	0.00774	-0.00888	0.000425074	0.00416	0.02311	0.01684	-0.00678	0.00541	0.05545	0.0053	0.05359	0.04701	0.06223	0.04704	0.0475	-0.00969	0.02512
	18.6547	0.01855	-0.0003554	0.01619	0.000769573	0.00474	0.03433	0.01466	-0.00112	0.04008	0.01525	0.01318				-0.01482	-0.00248	0.00674	-0.0036	0.01238		18.6027	-0.000851248	0.00564	0.00741	-0.00699	0.00161	0.00434	0.02442	0.01552	-0.00634	0.00471	0.05459	0.00384	0.05242	0.04673	0.06057	0.0467	0.0468	-0.0105	0.02513
	18.688	0.01673	-0.000102283	0.01432	-0.00109	0.00266	0.03404	0.02356	0.00144	0.04238	0.01599	0.01424				-0.01437	-0.00269	0.00657	-0.00329	0.0097		18.636	0.00107	0.0056	0.00571	-0.01033	-0.00269	0.00799	0.02641	0.01759	-0.00675	0.00449	0.05293	0.00369	0.05271	0.04774	0.06138	0.0458	0.04674	-0.01052	0.02449
	18.7213	0.01827	4.18323e-05	0.01541	-0.000702247	0.00355	0.03508	0.03749	0.012	0.04101	0.01448	0.01308				-0.01445	-0.00255	0.00588	-0.00276	0.01195		18.6693	0.00128	0.00512	0.00317	-0.01037	-0.00455	0.00378	0.02491	0.01452	-0.00683	0.00373	0.05371	0.0033	0.05065	0.04492	0.05924	0.04722	0.04632	-0.01214	0.02314
	18.7547	0.01851	0.00022195	0.0157	-0.00013316	0.00371	0.03236	0.04176	0.01472	0.03809	0.01683	0.01671				-0.01349	-0.00212	0.00726	-0.00267	0.01156		18.7027	3.74006e-05	0.00515	0.00772	-0.0089	0.000110009	0.00504	0.02312	0.01723	-0.00586	0.00427	0.05155	0.00241	0.05143	0.04552	0.05965	0.04706	0.04732	-0.01133	0.02261
	18.788	0.01821	-0.000743933	0.0152	-0.00139	0.00271	0.03688	0.05055	0.02147	0.04179	0.01269	0.01392				-0.0139	-0.0021	0.00644	-0.00316	0.01201		18.736	3.29474e-06	0.00482	0.00613	-0.00916	-0.00334	0.00494	0.02414	0.01342	-0.00641	0.00371	0.05195	0.00226	0.0506	0.04714	0.06119	0.04631	0.04694	-0.00976	0.02402
	18.8213	0.01959	0.00107	0.01408	-0.000641979	0.00297	0.03333	0.05443	0.0231	0.0399	0.01599	0.01259				-0.01309	-0.00276	0.00715	-0.00253	0.01438		18.7693	-0.000667811	0.00479	0.00634	-0.00878	0.000296073	0.00386	0.02459	0.01589	-0.00683	0.00385	0.05347	0.00197	0.051	0.04602	0.05909	0.04727	0.04641	-0.00939	0.02441
	18.8547	0.01904	0.000344299	0.01505	-0.000974892	0.00254	0.03402	0.05917	0.03047	0.04069	0.01421	0.01347				-0.01411	-0.00296	0.00542	-0.00361	0.01031		18.8027	9.04908e-06	0.00433	0.00573	-0.00946	-0.00202	0.00432	0.02405	0.01403	-0.00636	0.00469	0.05135	0.00156	0.04842	0.04321	0.05649	0.04742	0.04565	-0.01015	0.0238
	18.888	0.01896	0.000267416	0.01404	-0.000522802	0.00255	0.03609	0.06501	0.03039	0.04228	0.01493	0.0127				-0.01386	-0.00151	0.00583	-0.00365	0.01149		18.836	0.000457943	0.00476	0.00645	-0.00796	-0.00101	0.00413	0.02473	0.01437	-0.00618	0.00348	0.04874	0.00139	0.05181	0.04547	0.05788	0.04934	0.04747	-0.01043	0.02496
	18.9213	0.01947	0.000812531	0.01371	-0.00186	0.00149	0.03653	0.06874	0.0364	0.03905	0.01591	0.01396				-0.0143	-0.00313	0.00582	-0.00296	0.01231		18.8693	-0.00146	0.00362	0.00622	-0.01085	-0.000773928	0.00346	0.02223	0.01155	-0.00514	0.00462	0.05011	0.000983813	0.04751	0.04404	0.05722	0.04715	0.04537	-0.01126	0.0236
	18.9547	0.01939	0.0011	0.01397	-0.00171	0.00228	0.03599	0.07335	0.03777	0.04197	0.01334	0.01257				-0.01348	-0.00166	0.00692	-0.00394	0.0124		18.9027	-0.000697302	0.00323	0.00597	-0.00961	-0.000907992	0.00414	0.02176	0.01163	-0.00615	0.00298	0.04942	0.0011	0.04849	0.04382	0.05694	0.04676	0.04585	-0.01137	0.02243
	18.988	0.01903	-0.000155234	0.01382	-0.00205	0.00196	0.03392	0.07556	0.03975	0.03881	0.01516	0.01552				-0.01483	-0.00195	0.00533	-0.0027	0.01077		18.936	0.00149	0.00405	0.00607	-0.00746	-0.000360961	0.00472	0.02267	0.01495	-0.00651	0.00337	0.04913	0.000961831	0.04813	0.04291	0.05507	0.04525	0.04383	-0.0103	0.02283
	19.0213	0.01856	0.000877881	0.01215	-0.0024	0.00102	0.03469	0.0797	0.04276	0.0425	0.01449	0.01179				-0.01417	-0.00173	0.0062	-0.0019	0.01005		18.9693	-0.000838514	0.00259	0.00605	-0.00981	-0.0026	0.0047	0.02281	0.01175	-0.00682	0.00328	0.04725	0.000280845	0.04909	0.04413	0.05663	0.04726	0.04537	-0.01171	0.02436
	19.0547	0.02036	0.00144	0.01357	-0.00114	0.0018	0.03497	0.0806	0.04374	0.04124	0.01545	0.01563				-0.01327	-0.000732253	0.00531	-0.00325	0.00951		19.0027	-0.000868654	0.00272	0.00781	-0.0088	0.00198	0.00551	0.02104	0.01365	-0.00637	0.00283	0.04878	0.00128	0.04703	0.04423	0.05568	0.04713	0.04476	-0.01163	0.02437
	19.088	0.01954	0.00105	0.01224	-0.00161	0.0014	0.03668	0.08491	0.04575	0.04223	0.01531	0.01346				-0.01427	-0.00226	0.0053	-0.00244	0.01164		19.036	-0.00111	0.00242	0.00711	-0.00829	0.000766039	0.00308	0.02153	0.01093	-0.00528	0.00343	0.04782	0.00167	0.04525	0.04196	0.05269	0.04588	0.04342	-0.01135	0.02179
	19.1213	0.01934	0.00036623	0.01128	-0.00252	0.000624619	0.03712	0.08977	0.05222	0.04503	0.01478	0.01387				-0.0137	-0.00176	0.00618	-0.00193	0.00864		19.0693	0.000382134	0.00244	0.00706	-0.00776	-0.000646929	0.00632	0.02225	0.01289	-0.0074	0.00219	0.04482	5.28773e-05	0.04536	0.04187	0.05523	0.04776	0.04373	-0.01046	0.0241
	19.1547	0.02179	-0.000685653	0.0133	-0.00068509	0.00218	0.03871	0.09173	0.05074	0.04496	0.01725	0.01502				-0.01356	-0.00268	0.00617	-0.00217	0.01084		19.1027	0.00142	0.00256	0.00549	-0.00695	-0.00157	0.00814	0.0233	0.01387	-0.00621	0.00328	0.04733	-0.000276119	0.04466	0.04135	0.05282	0.04561	0.04318	-0.00957	0.02264
	19.188	0.01914	0.000308465	0.01191	-0.00278	0.000650917	0.0359	0.09268	0.05628	0.04328	0.01681	0.01468				-0.01297	-0.00251	0.0045	-0.0006364	0.01104		19.136	0.000688889	0.00277	0.00577	-0.00628	-0.000667962	0.00524	0.0228	0.01302	-0.00545	0.00256	0.04491	-1.41048e-05	0.04415	0.04065	0.05219	0.04587	0.04155	-0.01112	0.02145
	19.2213	0.01999	-5.04204e-05	0.01096	-0.0026	0.00065657	0.0393	0.09987	0.05867	0.04685	0.01744	0.01588				-0.01317	-0.00151	0.00569	-0.000963694	0.01064		19.1693	0.00323	0.00294	0.0023	-0.0067	-0.00595	0.00736	0.02469	0.01253	-0.00722	0.00218	0.04425	-0.00043909	0.04417	0.04181	0.05318	0.04558	0.04175	-0.00993	0.02297
	19.2547	0.0207	-0.000823303	0.01213	-0.00186	0.000744215	0.03648	0.0995	0.06087	0.04328	0.01821	0.01687				-0.01358	-0.00194	0.005	-0.00072501	0.00925		19.2027	-0.00162	0.000980564	0.00665	-0.00945	-0.00109	-0.00269	0.01359	0.00307	-0.00657	0.00208	0.04523	-0.000665087	0.04364	0.03989	0.05196	0.04704	0.04069	-0.01149	0.02166
	19.288	0.02012	0.000877814	0.01044	-0.00287	6.28689e-05	0.03978	0.10555	0.06141	0.04581	0.01741	0.01488				-0.01405	-0.00167	0.00561	0.000235696	0.01146		19.236	0.02158	0.0059	-0.02253	-0.0104	-0.04393	0.00839	0.04791	0.00417	-0.00658	0.00181	0.044	-0.000570073	0.043	0.03852	0.05007	0.04539	0.03995	-0.01149	0.02168
	19.3213	0.02208	-0.000340071	0.0126	-0.00133	0.00203					0.01851	0.01799				-0.01324	-0.00194	0.00596	-0.00149	0.01057		19.2693	-0.00183	0.003	0.01129	-0.00105	0.01111	0.00526	0.01824	0.01718	-0.00712	0.00165	0.04208	-0.000594058	0.0429	0.0383	0.04938	0.04441	0.03959	-0.01107	0.01973
	19.3547	0.02135		0.01105	-0.00254	0.000623167	0.03575	0.10261	0.06186	0.04156						-0.0143	-0.00185	0.00561	0.000170085	0.01306		19.3027	-0.00179	0.00169	0.0073	-0.00728	0.000688004	0.00421	0.01869	0.01178	-0.00742	0.00243	0.04137	-0.000505055	0.04131	0.03838	0.04844	0.04624	0.03769	-0.01327	0.02011
	19.388	0.02107	-0.000861954	0.0106	-0.00285	-7.71791e-05	0.03868	0.10481	0.06401	0.04653	0.01817	0.01158				-0.01212	-0.00214	0.00594	-0.00128	0.00974		19.336	0.000331186	0.00205	0.00671	-0.00701	0.00111	0.00183	0.01942	0.0121	-0.00718	0.000551029	0.04042	0.00156	0.04164	0.0392	0.04943	0.04562	0.03811	-0.01069	0.01995
	19.4213	0.02195	3.01636e-05	0.01183	-0.00197	0.00143	0.03556	0.10511	0.06516	0.04405	0.0176	0.01741				-0.0123	-0.00128	0.00663	-0.00105	0.00931		19.3693	-6.92031e-06	0.00238	0.00746	-0.00485	0.000686068	0.00169	0.01797	0.01235	-0.00804	0.00164	0.04139	0.000600974	0.03994	0.03845	0.04819	0.04497	0.03772	-0.00989	0.01977
	19.4547	0.02179	5.27853e-06	0.01201	-0.00216	0.000722119	0.03984	0.10881	0.065	0.04826	0.01711	0.01539				-0.01397	-0.00228	0.00548	-0.000266819	0.01118		19.4027	0.00124	0.00275	0.00553	-0.005	0.000502004	0.00124	0.0178	0.01192	-0.00745	0.000691503	0.04013	-0.000620022	0.03965	0.03857	0.04836	0.0449	0.03624	-0.01207	0.01901
	19.488	0.02026	0.000449396	0.01185	-0.00291	0.000141773	0.03618	0.10816	0.06633	0.04314	0.01935	0.01679				-0.01368	-0.00124	0.00548	-0.000990114	0.0111		19.436	0.000338834	0.00256	0.00626	-0.00528	0.000490035	0.00165	0.01825	0.01251	-0.00716	0.00083679	0.04029	0.000609992	0.03987	0.03634	0.04708	0.04394	0.03523	-0.01155	0.01853
	19.5213	0.02155	-0.000116487	0.01199	-0.00253	0.000912426	0.03733	0.10838	0.06677	0.04477	0.01631	0.01517				-0.01382	-0.00162	0.00521	0.000451592	0.00902		19.4693	-0.000101272	0.00233	0.00608	-0.00627	-0.00203	0.000777305	0.0192	0.01136	-0.00752	0.00156	0.03899	-0.000933994	0.03965	0.03678	0.04734	0.04683	0.03445	-0.01182	0.01775
	19.5547	0.02196	0.000282628	0.01185	-0.00238	0.000962071	0.03704	0.10997	0.06987	0.04324	0.01924	0.01668				-0.01311	-0.0027	0.00481	-0.000535724	0.01314		19.5027	0.000935588	0.00176	0.00661	-0.00463	0.000373003	0.000860882	0.01613	0.0102	-0.00817	0.000709264	0.03923	-0.00015399	0.03809	0.03625	0.04611	0.04584	0.03484	-0.01121	0.01943
	19.588	0.02203	-0.000121255	0.01081	-0.00279	0.000367725	0.03658	0.1103	0.0673	0.04475	0.01798	0.01645				-0.01235	-0.000559986	0.00606	-0.000657018	0.00678		19.536	-0.000419518	0.00198	0.00726	-0.00643	0.00131	0.000744457	0.01732	0.01015	-0.00747	0.00148	0.03799	0.000188024	0.03699	0.0352	0.04482	0.0433	0.03405	-0.01113	0.01748
	19.6213	0.02158	0.00138	0.0107	-0.00344	-0.000326622	0.03636	0.11086	0.07103	0.0423	0.01801	0.01551				-0.01332	-0.00189	0.00382	-0.000312312	0.01217		19.5693	0.000380377	0.00269	0.00698	-0.00383	0.00181	0.00221	0.01826	0.01302	-0.00766	0.000848837	0.03667	0.000458039	0.03703	0.0355	0.04292	0.04387	0.0326	-0.01328	0.01597
	19.6547	0.02169	0.000123977	0.01142	-0.00243	0.000233023	0.03696	0.11074	0.06807	0.04425	0.01801	0.01392				-0.01382	-0.00266	0.00548	9.23714e-05	0.00672		19.6027	-0.000621763	0.00181	0.00605	-0.00577	-0.00126	-0.000438391	0.01822	0.00987	-0.0087	0.000286024	0.03476	-0.000716958	0.03847	0.03618	0.04476	0.0443	0.03263	-0.0118	0.01634
	19.688	0.02135	0.00221	0.0104	-0.00282	0.000728677	0.03615	0.10905	0.0701	0.04406	0.01687	0.01558				-0.01284	-0.00182	0.00571	-0.000539923	0.00778		19.636	-0.000704869	0.00206	0.00722	-0.00793	-0.00153	0.000625185	0.0167	0.00969	-0.00835	0.000577311	0.03658	0.000422056	0.03684	0.03323	0.04395	0.04397	0.03276	-0.01104	0.0163
	19.7213	0.02181	0.000691212	0.01136	-0.00265	0.00054633	0.03655	0.1112	0.07022	0.04494	0.01821	0.01247				-0.01317	-0.00245	0.00428	0.000591783	0.0084		19.6693	-0.000627975	0.00198	0.00746	-0.00579	0.000743066	0.0012	0.01791	0.01054	-0.00862	-0.000296402	0.03575	-0.000130929	0.03682	0.03314	0.04326	0.04467	0.03208	-0.01277	0.01551
	19.7547	0.02187	0.000702327	0.01114	-0.00261	0.00104	0.0357	0.1109	0.07035	0.04211	0.01853	0.01708				-0.01179	-0.00207	0.00515	6.64668e-05	0.00763		19.7027	0.000764885	0.00264	0.00628	-0.00612	-0.000724999	-7.66313e-06	0.01607	0.01016	-0.00857	0.000636785	0.03506	0.000210074	0.03396	0.0332	0.04251	0.04363	0.0301	-0.01224	0.014
	19.788	0.022	0.00134	0.01079	-0.00298	0.000843629	0.03656	0.11231	0.07201	0.04591	0.01759	0.01675				-0.01275	-0.00127	0.00398	0.000269173	0.00718		19.736	0.000234779	0.00262	0.0058	-0.00512	0.000475033	0.00101	0.01856	0.01073	-0.0093	-0.000573928	0.03428	-0.000806911	0.03582	0.03201	0.04192	0.04432	0.02999	-0.01272	0.01498
	19.8213	0.02158	0.00337	0.01026	-0.00321	0.000507282	0.03542	0.11352	0.07331	0.04367	0.01838	0.01347				-0.01253	-0.00111	0.00586	0.00143			19.7693	-0.000554326	0.00255	0.00716	-0.0049	0.000725065	0.00148	0.017	0.00928	-0.00913	-0.000312642	0.03368	6.41031e-05	0.03527	0.03211	0.04199	0.04439	0.02953	-0.01178	0.01382
	19.8547	0.02109	0.00257	0.0112	-0.00269	0.000131927	0.03798	0.11609	0.07359	0.04843	0.01737	0.01674				-0.01215	-0.00173	0.00507	-0.000408438			19.8027	0.00176	0.00267	0.00548	-0.00571	-0.00253	7.30643e-05	0.01645	0.00881	-0.00887	-0.000201454	0.03373	-0.000195893	0.03256	0.03091	0.03986	0.0436	0.0274	-0.01311	0.01392
	19.888	0.02251	0.00406	0.0106	-0.00239	0.000794581	0.03472	0.11067	0.07326	0.04153	0.01841	0.01523				-0.01329	-0.000416022	0.00511	0.000450268			19.836	0.000854428	0.00269	0.00554	-0.00569	-0.000662968	0.00246	0.018	0.01202	-0.00945	-0.00149	0.03158	-0.000718879	0.03175	0.03	0.03914	0.04298	0.02831	-0.01295	0.01281
	19.9213	0.02215	0.00444	0.01175	-0.00234	0.000382234	0.03801	0.11215	0.07297	0.04691	0.01708	0.01362				-0.01334	-0.00221	0.0044	0.00103			19.8693	0.00194	0.00256	0.0052	-0.00449	-0.00116	-0.00191	0.01391	0.008	-0.00833	-0.000701881	0.03084	-0.00158	0.03142	0.03016	0.0384	0.04317	0.02728	-0.013	0.01331
	19.9547	0.02195	0.00313	0.01068	-0.00248	0.000451879	0.03653	0.11472	0.07571	0.04505	0.01825	0.01565				-0.01305	-0.00229	0.00515	0.000214658			19.9027	-0.000247818	0.00235	0.00659	-0.00504	0.002	2.37918e-05	0.01232	0.00913	-0.00899	-0.000873693	0.03009	-0.00253	0.03008	0.02919	0.03752	0.04323	0.02665	-0.01393	0.01204
	19.988	0.02229	0.00318	0.01173	-0.00167	0.000645533	0.03458	0.11195	0.07379	0.04462	0.01827	0.01855				-0.01345	-0.000697034	0.00448	0.00117			19.936	0.00192	0.00324	0.00536	-0.00496	-0.000404968	-0.001	0.01379	0.00904	-0.00985	-0.00164	0.02919	-0.00103	0.03262	0.03054	0.03918	0.04576	0.02736	-0.01337	0.01244
	20.0213	0.02236	0.00407	0.01163	-0.00134	0.000771186	0.03513	0.11358	0.07672	0.04436	0.01778	0.01327				-0.01157	-0.00207	0.00527	0.000856069			19.9693	0.00158	0.0011	0.0041	-0.00784	-0.00368	0.00241	0.01491	0.00842	-0.00999	-0.00076612	0.03083	-0.000315832	0.03238	0.03052	0.03912	0.04562	0.02665	-0.01286	0.01291
	20.0547	0.02204	0.00313	0.01028	-0.00188	-0.000251169	0.03523	0.11608	0.0766	0.04551	0.0188	0.01617				-0.01166	-0.00171	0.00408	0.000144753			20.0027	0.00364	0.00137	0.00211	-0.00576	-0.00255	-0.00273	0.01123	0.00292	-0.00915	-0.00113	0.03075	0.000426171	0.03035	0.02949	0.03738	0.04503	0.02681	-0.01227	0.01312
	20.088	0.02189	0.00256	0.01159	-0.00163	0.00163	0.03312	0.11337	0.0771	0.04144	0.01901	0.01539				-0.01199	-0.0015	0.00549	0.000128459			20.036	0.00203	0.00139	0.00397	-0.00681	-0.00199	3.80948e-05	0.01174	0.00679	-0.00952	-0.000545646	0.02899	-4.18145e-05	0.02849	0.02955	0.03752	0.04457	0.02521	-0.01272	0.01127
	20.1213	0.02065	0.00292	0.01012	-0.00151	-0.000398862	0.03868	0.11687	0.07926	0.04625	0.017	0.01197				-0.01303	-0.00247	0.00288	0.00123			20.0693	0.000100619	0.00135	0.00486	-0.00821	-0.00249	0.00046167	0.01369	0.00868	-0.0099	-0.000863359	0.02912	-0.0001278	0.02915	0.02735	0.03654	0.0438	0.02488	-0.01124	0.01166
	20.1547	0.02111	0.00196	0.00967	-0.00334	-0.00156	0.03527	0.11442	0.07835	0.04114	0.01871	0.01501				-0.01282	-0.000728383	0.00366	-0.000837151			20.1027	0.000842479	0.00149	0.0051	-0.00539	-0.000667002	0.000235247	0.01405	0.00695	-0.00986	-0.00164	0.02812	1.62034e-05	0.02742	0.02812	0.03656	0.0439	0.02401	-0.01144	0.01194
	20.188	0.02329	0.00253	0.01186	-0.000938325	0.000905436	0.03877	0.11735	0.08018	0.04642	0.01616	0.01448				-0.01156	-0.00172	0.00415	0.00194			20.136	0.00138	0.00142	0.00481	-0.00458	-0.00073597	0.000958822	0.01529	0.01017	-0.00919	-0.00133	0.02812	3.12177e-05	0.02669	0.02743	0.0362	0.04447	0.02405	-0.01267	0.01189
	20.2213	0.02215	0.00213	0.00949	-0.00333	-0.00086691	0.03659	0.11546	0.07955	0.04227	0.01942	0.01613				-0.01404	-0.00148	0.00416	0.00012126			20.1693	0.000170267	0.00128	0.00714	-0.00604	-0.00108	0.00224	0.01605	0.00883	-0.00827	-0.00154	0.02774	0.00106	0.02711	0.02548	0.03344	0.04264	0.02276	-0.01318	0.01092
	20.2547	0.02129	0.00283	0.00984	-0.0027	-0.00104	0.03693	0.1172	0.08073	0.0438	0.01695	0.01338				-0.01284	-0.00155	0.00371	0.000354944			20.2027	0.00142	0.00157	0.00507	-0.00493	0.0012	-0.000114026	0.01233	0.0083	-0.01049	-0.00214	0.02497	-0.000145764	0.02489	0.02483	0.03453	0.04197	0.02165	-0.01377	0.01008
	20.288	0.02189	0.00106	0.01149	-0.00197	0.000134388	0.03561	0.11663	0.08065	0.04248	0.01871	0.01531				-0.01182	-0.002	0.00518	0.00078465			20.236	0.00224	0.00173	0.00339	-0.00382	-0.000760971	-0.00191	0.01259	0.00762	-0.01156	-0.0041	0.02604	-0.00080275	0.0247	0.02545	0.03493	0.04174	0.02083	-0.01435	0.01019
	20.3213	0.0217	0.00218	0.01184	-0.00147	1.30419e-05	0.03522	0.11425	0.07883	0.04213	0.01703	0.01306				-0.0125	-0.00181	0.00418	-5.86442e-05			20.2693	0.00204	0.00143	0.00474	-0.00552	-0.00203	0.000593125	0.01456	0.00761	-0.01254	-0.00383	0.02642	-0.00136	0.02614	0.02571	0.03622	0.04354	0.02144	-0.01287	0.00992
	20.3547	0.02172	0.00203	0.00974	-0.00329	-0.00147	0.0376	0.11819	0.0838	0.04377	0.01781	0.01264				-0.01328	-0.00119	0.00508	0.000441039			20.3027	0.00175	0.00181	0.0043	-0.00496	-0.00212	0.000216702	0.01286	0.00821	-0.01146	-0.00351	0.02769	-0.000205732	0.02383	0.02352	0.03206	0.04193	0.01977	-0.01409	0.00882
	20.388	0.02197	0.00277	0.00989	-0.00214	-0.00087366	0.03596	0.11618	0.08028	0.04103	0.0188	0.01482				-0.0119	-0.00317	0.00457	0.00123			20.336	0.00145	0.00196	0.00371	-0.00563	-0.0019	0.000600277	0.01561	0.00725	-0.0127	-0.00395	0.02351	-0.00162	0.02235	0.02424	0.03247	0.04205	0.02083	-0.01454	0.00845
	20.4213	0.02236	0.0011	0.01007	-0.00206	-0.000579006	0.03575	0.1173	0.0846	0.03953	0.01705	0.01315				-0.01192	-0.00105	0.00552	0.000930451			20.3693	0.000141564	0.00164	0.00384	-0.00511	-0.00127	-0.000656147	0.01103	0.00753	-0.0119	-0.00441	0.0239	-0.00138	0.02301	0.02453	0.03238	0.04244	0.02005	-0.01478	0.01011
	20.4547	0.02077	0.0016	0.00976	-0.00202	-0.00126	0.03786	0.11674	0.08207	0.04219	0.01761	0.01207					-0.00215		0.00148			20.4027	0.00105	0.00186	0.00513	-0.00639	-0.0019	0.00219	0.01511	0.00738	-0.01159	-0.0033	0.0238	-0.0003437	0.02235	0.02309	0.03119	0.04395	0.02142	-0.01348	0.01076
	20.488	0.02199	0.00275	0.01062	-0.00269	-0.00134	0.03552	0.11534	0.08403	0.04131	0.01651	0.01273				-0.01272	-0.00211	0.00372	0.000745841			20.436	0.00116	0.00121	0.00323	-0.00602	-0.00251	0.00178	0.01581	0.00877	-0.00982	-0.00362	0.02259	0.000155314	0.01433	0.01928	0.02563	0.03759	0.01972	-0.01816	0.0089
	20.5213	0.02257	0.00116	0.01027	-0.00216	-0.00107	0.036	0.12046	0.08499	0.04093	0.0157	0.01434				-0.01143	-0.00183	0.00455	0.000972547			20.4693	0.000916213	0.000920034	0.00529	-0.00608	-0.00117	0.00131	0.01276	0.00771	-0.01055	-0.00363	0.01701	-0.00312	-0.00305	-0.00428	0.0246	0.0242	0.01954	-0.03661	0.000998907
	20.5547	0.02232	0.00316	0.00952	-0.00232	-0.000811409	0.03337	0.11565	0.08598	0.03853	0.01792	0.00992				-0.0134	-0.00212	0.00345	0.00137			20.5027	0.000306073	0.0016	0.00394	-0.00546	-0.00256	0.00287	0.01395	0.00855	-0.01309	0.01049	0.01596	-0.00976	-0.00425	-0.01294	0.03167	0.01838	0.01747	-0.04023	-0.000728831
	20.588	0.02218	0.00191	0.00953	-0.00289	-0.00137	0.03581	0.12017	0.08625	0.04139	0.01659	0.01032				-0.0131	-0.00121	0.004	0.00131			20.536	-0.000198033	0.0016	0.00392	-0.00397	-0.000193973	-0.000138268	0.01107	0.00614	-0.01276	0.01516	0.02301	-0.00798	0.00708	0.00992	0.02622	0.03448	0.01748	-0.0215	0.00705
	20.6213	0.02222	0.00164	0.00975	-0.00249	-0.00103	0.03348	0.11787	0.08778	0.03741	0.01695	0.01298				-0.01337	-0.00215	0.00327	0.00244			20.5693	0.000280861	0.00070515	0.003	-0.00712	-0.00361	0.000475308	0.01363	0.00425	-0.00847	0.00954	0.01755	-0.000456639	0.01608	0.01732	0.02689	0.03937	0.0188	-0.01989	0.00885
	20.6547	0.02326	0.00162	0.00932	-0.00165	-7.74572e-05	0.03317	0.11859	0.08532	0.03826	0.01685	0.01192				-0.01359	-0.00277	0.00281	0.00117			20.6027	0.0011	0.0031	0.00381	-0.00189	0.00155	-0.00117	0.01245	0.00759	-0.00918	0.00444	0.0182	0.000430365	0.01508	0.01704	0.02727	0.03899	0.01816	-0.02049	0.00701
	20.688	0.02172	0.00122	0.00967	-0.00241	-0.00176	0.03242	0.11975	0.08991	0.03808	0.01611	0.00772				-0.0138	-0.00137	0.00275	0.00133			20.636	0.000810616	0.00223	0.0032	-0.00432	-0.00294	0.00020246	0.01305	0.0085	-0.01003	0.00209	0.01857	-0.000394621	0.01347	0.0156	0.02507	0.03631	0.01599	-0.02077	0.00626
	20.7213	0.02173	0.00152	0.00935	-0.00253	-0.00122	0.03288	0.12076	0.08605	0.03971	0.01639	0.00997				-0.01332	-0.00188	0.0032	0.00181			20.6693	0.00054451	0.00143	0.00212	-0.00611	-0.00486	0.00333	0.0147	0.00653	-0.01241	-8.37951e-05	0.01635	-0.0013	0.0132	0.01555	0.02538	0.03741	0.01769	-0.02033	0.00692
	20.7547	0.02221	-8.21784e-05	0.01066	-0.00124	-0.000224505	0.03064	0.12319	0.09053	0.03428	0.01637	0.00911				-0.01422	-0.00137	0.00236	0.000685421			20.7027	0.00081437	0.00154	0.00315	-0.00512	-0.00188	-0.000430388	0.01131	0.00711	-0.0104	0.00276	0.01665	-0.000669603	0.01433	0.01582	0.02538	0.03712	0.01536	-0.01936	0.00414
	20.788	0.02169	0.00257	0.00875	-0.00265	-0.000929852	0.03117	0.12047	0.08923	0.03638	0.01516	0.00947				-0.01424	-0.00105	0.0028	0.00174			20.736	0.00112	0.00204	0.00442	-0.00525	0.000339025	0.00275	0.01354	0.00639	-0.01255	-0.000880321	0.01662	-0.00106	0.01377	0.01626	0.02585	0.0378	0.01568	-0.01896	0.00635
	20.8213	0.02093	0.000659056	0.00859	-0.00296	-0.00153	0.02944	0.12062	0.09088	0.03387	0.01553	0.00803				-0.01413	-0.0018	0.00301				20.7693	0.000347158	0.00196	0.0036	-0.00485	-0.00269	-5.32374e-05	0.01117	0.00645	-0.01173	-0.00174	0.01707	-0.000167574	0.01295	0.01567	0.02492	0.03787	0.01562	-0.01758	0.00762
	20.8547	0.02179	0.00204	0.01007	-0.00173	-0.000143553	0.03113	0.12339	0.09065	0.03885	0.01451	0.00856				-0.01506	-0.0013	0.00207				20.8027	0.000812018	0.00122	0.00434	-0.00632	-0.000280007	3.39118e-07	0.01129	0.0062	-0.01163	-0.000700847	0.01613	1.94291e-05	0.01349	0.01594	0.02537	0.04124	0.01612	-0.01561	0.00622
	20.888	0.02195	0.00181	0.01046	-0.00159	-0.0005809	0.02593	0.1177	0.09088	0.03345	0.01629	0.00978				-0.01277	-0.00276	0.00287				20.836	0.000846913	0.00157	0.00333	-0.00417	8.20243e-05	-0.00113	0.01145	0.00671	-0.0091	0.0015	0.01656	0.00272	0.01545	0.01704	0.02736	0.04126	0.01679	-0.01561	0.00621
	20.9213	0.0211	0.00111	0.0091	-0.00264	-0.0019	0.02651	0.11983	0.09063	0.03504	0.01393	0.00729				-0.01422	-0.0024	0.00231				20.8693	0.0022	0.00215	0.00357	-0.00384	-0.000120944	-0.00413	0.0068	0.00558	-0.01059	0.00263	0.01853	0.000425458	-0.00906	0.0012	0.01371	0.03105	0.01068	-0.02292	0.0032
	20.9547	0.02197	0.00103	0.01097	-0.00135	-0.000442601	0.02954	0.12845	0.10526	0.03205	0.01443	0.00859				-0.01346	-0.00151	0.00171				20.9027	0.00123	0.00162	0.0044	-0.00387	-0.000805008	-0.00125	0.0081	0.00709	0.00651	-0.04998	0.00144	-0.00625	0.0032	0.00987	0.01784	0.03694	0.01583	-0.01252	0.00977
	20.988	0.02296	0.00146	0.01067	-0.002	-0.000183948	0.0313	0.12754	0.10029	0.03325	0.01334	0.00578				-0.01413	-0.00221	0.0028				20.936	-8.74389e-05	0.00153	0.00422	-0.00467	-0.00215	-0.00256	0.00873	0.00559	-0.02127	0.0132	0.00555	-0.000275524	0.0066	0.01251	0.02106	0.04122	0.01724	-0.0077	0.01198
	21.0213	0.02163	8.97551e-05	0.01035	-0.00115	-0.000891294	0.02913	0.1267	0.10147	0.03489	0.01359	0.00676				-0.01372	-0.00183	0.00278				20.9693	0.00122	0.00294	0.00447	-0.00289	0.000100055	-0.00163	0.00851	0.00741	-0.01475	-0.00811	0.00874	0.00119	0.00965	0.01289	0.02233	0.04132	0.01712	-0.00487	0.01358
	21.0547	0.02118	0.00088187	0.0108	-0.0026	-0.000929649	0.03078	0.12835	0.10115	0.03486	0.01286	0.00593				-0.01302	-0.00096749	0.00267				21.0027	0.00195	0.00244	0.00459	-0.00258	-0.00144	-0.00277	0.00871	0.00811	-0.01444	-0.0085	0.01001	0.00298	0.01038	0.01224	0.02328	0.04197	0.01845	-0.00416	0.01332
	21.088	0.02179	0.00151	0.01021	-0.00104	-0.000618996	0.02801	0.12639	0.1024	0.03212	0.01432	0.00653				-0.01465	-0.00114	0.00142				21.036	0.00134	0.00265	0.00482	-0.00405	0.000383023	-0.00274	0.00542	0.00557	-0.00148	-0.04314	0.01055	0.00282	0.00979	0.01257	0.02312	0.04148	0.01717	-0.0031	0.01519
	21.1213	0.02181	0.00105	0.00973	-0.00238	-0.000656342	0.02937	0.12707	0.10289	0.03448	0.01199	0.00807				-0.01364	-0.000254833	0.00257				21.0693	0.00176	0.00221	0.00366	-0.00257	-0.000216945	-0.0017	0.00598	0.00594	-0.01242	-0.000952752	0.01037	0.0034	0.00777	0.0107	0.02234	0.0399	0.01627	-0.0021	0.01386
	21.1547	0.02123	0.00137	0.00951	-0.00183	-0.000325697	0.02474	0.12565	0.1009	0.03	0.01431	0.00758				-0.01281	0.000245498	0.00209				21.1027	-2.50361e-05	0.00172	0.00578	-0.004	0.00133	-0.000627478	0.00769	0.00772	-0.01072	-0.01488	0.00958	0.00334	0.00704	0.01034	0.02141	0.04173	0.01719	0.000231099	0.01508
	21.188	0.02024	0.00124	0.00857	-0.00296	-0.00213	0.02801	0.12702	0.10397	0.03542	0.01107	0.00301				-0.01324	-5.31761e-05	0.00136				21.136	0.00161	0.0024	0.00358	-0.00284	-0.00135	0.000646097	0.00728	0.00827	-0.01083	-0.01751	0.00863	0.00484	0.00904	0.01139	0.02343	0.04196	0.01609	-0.00132	0.01334
	21.2213	0.02039	0.000997454	0.00825	-0.00265	-0.00176	0.0262	0.12584	0.10221	0.03256	0.01389	0.00638				-0.01377	0.00115	0.00252				21.1693	0.000218752	0.00232	0.00426	-0.00448	-5.29462e-05	-0.00217	0.00525	0.0062	0.00125	-0.05534	0.01063	0.00553	0.00897	0.01099	0.02336	0.04409	0.01706	0.000107536	0.0155
	21.2547	0.02049	-0.000627431	0.00809	-0.00363	-0.00212	0.0255	0.1249	0.10214	0.03222	0.0123	0.00411				-0.01493	0.000880487	0.00209				21.2027	0.00194	0.00264	0.00272	-0.00295	-0.000132011	-0.00114	0.00792	0.00903	-0.01366	-0.00197	0.01054	0.00754	0.00821	0.01046	0.02289	0.04286	0.01623	-0.00106	0.01478
	21.288	0.02077	0.00119	0.00887	-0.00258	-0.00252	0.02437	0.12767	0.10646	0.02909	0.01295	0.00459				-0.01391	0.00113	0.00171				21.236	0.0024	0.00163	0.0025	-0.00572	-0.00505	0.000626824	0.00845	0.00763	-0.00439	0.0049	0.01006	0.00682	0.00787	0.00836	0.02284	0.04234	0.01493	-0.00124	0.01395
	21.3213	0.02046	-0.000569197	0.0084	-0.00249	-0.00211	0.02216	0.12288	0.10149	0.03005	0.01289	0.00445				-0.01261	0.00194	0.00239				21.2693	0.00221	0.00271	0.00304	-0.00355	-0.000930947	0.0007604	0.00505	0.00818	-0.000644824	0.00851	0.00999	0.00681	0.00766	0.01016	0.02214	0.04172	0.01405	-0.00102	0.01308
	21.3547	0.02068	0.000282918	0.00732	-0.00258	-0.00285	0.02233	0.12598	0.10236	0.0324	0.01213	0.00318				-0.01328	0.000997475	0.00163				21.3027	0.00237	0.00324	0.00392	-0.00137	0.00128	0.000103977	0.00628	0.01011	0.00113	0.0114	0.00928	0.00543	0.00623	0.0085	0.02183	0.04366	0.01527	-0.000289771	0.01585
	21.36		0.000630036				0.02126	0.12538	0.10587	0.02874	0.01226	0.00647				-0.01296	0.00193	0.00328				21.336	0.00236	0.00335	0.00348	-0.000266248	0.00070402	-0.00182	0.0052	0.00838			0.00895	0.00354	0.00515	0.00778	0.02126	0.04131	0.01512	0.000368448	0.01268
	21.388	0.0207	-0.00106	0.00807	-0.00244	-0.00235	0.02052	0.12574	0.1039	0.03273	0.01207	0.00241				-0.01352	0.00171	0.00147				21.3693	0.00302	0.00308	0.00171	-0.00263	-0.00243	-0.000198873	0.0062	0.0073	0.00167	0.01384	0.00836	0.00167	0.00737	0.00965	0.02292	0.04533	0.01569	0.00187	0.01493
	21.4213	0.02077	0.00118	0.00739	-0.00172	-0.00229	0.02032	0.12532	0.10796	0.03022	0.01305	0.00546				-0.01232	0.00252	0.00215				21.4027	-0.00234	0.00162	0.0061	-0.00509	0.00135	0.00329	0.00686	0.01028	0.00164	0.01377	0.01	0.000987623	0.00554	0.00732	0.02153	0.04335	0.01376	0.00107	0.01431
	21.4547	0.02041	-0.00104	0.00741	-0.0025	-0.00277	0.01903	0.12582	0.10392	0.02899	0.01253	0.00281				-0.01188	0.0018	0.00321				21.436	0.00328	0.00324	0.00153	-0.00102	0.00035102	0.00229	0.00661	0.00758	0.00208	0.01367	0.00859	0.000918637	0.00494	0.00812	0.02012	0.0449	0.01337	0.00161	0.01431
	21.488	0.02133	-0.000322498	0.00782	-0.00265	-0.00227	0.01977	0.12655	0.10762	0.03079	0.01075	0.00341				-0.01342	0.00144	0.00197				21.4693	0.000102698	0.00238	0.000530514	-0.00364	-0.0018	2.18549e-05	0.00314	0.00631	0.00372	0.01553	0.00716	0.000342651	0.00546	0.00743	0.02224	0.04349	0.0132	0.000831231	0.01349
	21.5213	0.02267	0.000641617	0.0084	-0.00158	-0.00211	0.01838	0.1235	0.1037	0.0284	0.01299	0.00481				-0.01146	0.00319	0.00391				21.5027	0.0044	0.00356	0.000225827	-0.00112	-0.000281013	0.000225431	0.0038	0.00748	0.00409	0.01473	0.00927	0.000813655	0.00367	0.00511	0.02048	0.04045	0.01149	0.000709359	0.01224
	21.5547	0.02162	0.000273735	0.00902	-0.00162	-0.00196	0.01978	0.12473	0.10979	0.02904	0.01128	0.00435				-0.01322	0.00182	0.00255				21.536	0.00225	0.00288	0.0028	-0.00171	0.00254	0.00266	0.00459	0.00856	0.00436	0.01595	0.00748	2.86692e-05	0.0017	0.00539	0.01981	0.04226	0.01207	0.000597578	0.01278
	21.588	0.02082	-0.000505148	0.00835	-0.00237	-0.00256	0.01865	0.12571	0.10854	0.03001	0.01196	0.00322				-0.01159	0.00188	0.00245				21.5693	0.00237	0.00305	0.00322	-0.00183	0.000399051	0.00183	0.00456	0.0075	0.00456	0.01521	0.0068	0.000944684	0.00247	0.00487	0.0201	0.04427	0.01258	0.00178	0.01335
	21.6213	0.02206	0.000179967	0.00844	-0.00179	-0.00125	0.01865	0.12298	0.10885	0.02752	0.01145	0.00219				-0.01418	0.00284	0.00129				21.6027	0.00224	0.00323	0.000236924	-0.00274	-0.000642014	-0.00173	0.00281	0.00627	0.00387	0.01454	0.00707	0.00101	0.00142	0.00451	0.01752	0.04076	0.01141	-0.000256076	0.01197
	21.6547	0.02092	-0.000721916	0.00805	-0.00243	-0.00252	0.018	0.12459	0.10715	0.03137	0.01126	0.00338				-0.01262	0.00245	0.00107				21.636	0.00336	0.00479	0.00157	0.00164	0.002	-0.000630266	0.00381	0.00721	0.00359	0.01464	0.00448	-0.000396299	0.00159	0.00405	0.0184	0.04228	0.01126	0.000652143	0.01359
	21.688	0.0216	0.000253201	0.00861	-0.00139	-0.00171	0.01694	0.12076	0.10916	0.02623	0.01157	0.00344				-0.01229	0.002	0.0029				21.6693	0.0023	0.00401	0.000548708	-0.000535234	0.00079105	-0.0017	0.00115	0.00478	0.00434	0.01611	0.00534	0.00131	0.000682908	0.00288	0.01866	0.04133	0.0113	0.000970361	0.01291
	21.7213	0.02218	-0.000493684	0.00896	-0.00107	-0.00173	0.02003	0.12438	0.10927	0.03286	0.01017	0.0036				-0.01372	0.00376	0.00219				21.7027	0.00257	0.00349	0.00116	-0.0016	-0.000358015	0.000946886	0.00451	0.00989	0.0043	0.01614	0.00558	0.000989719	0.000909771	0.00312	0.01745	0.03984	0.00968	-0.00161	0.01305
	21.7547	0.0217	-0.00216	0.00738	-0.00186	-0.00216	0.0186	0.12414	0.11082	0.02825	0.01343	0.00342				-0.01487	0.00327	0.00132				21.736	-0.00184	0.00268	0.00351	-0.0034	0.000957017	-0.000439538	0.0023	0.0044	0.00636	0.01647	0.00435	0.000897734	-0.000263223	0.00312	0.01795	0.03847	0.00988	-0.000693292	0.01261
	21.788	0.02215	-0.000152449	0.00908	-0.00125	-0.000842332	0.01823	0.12001	0.10864	0.02925	0.01117	0.00402				-0.01237	0.00341	0.00238				21.7693	0.00164	0.00352	0.000466806	-0.000579938	0.00113	-0.000295963	0.00259	0.00712	0.00552	0.01521	0.00483	0.00183	0.00105	0.00522	0.0205	0.04018	0.01081	-0.000315074	0.01211
	21.8213	0.02426	-0.000653334	0.00916	-0.000633956	-0.000364679	0.01858	0.12365	0.11141	0.02771	0.01107	0.00295				-0.01153	0.00499	0.00187				21.8027	0.000977503	0.00304	0.000622119	-0.00277	-0.000540015	0.000127614	0.00165	0.00625	0.00479	0.01541	0.00737	0.00303	-9.93546e-05	0.00412	0.0183	0.03871	0.01081	-0.000376946	0.01147
	21.8547	0.02248	-0.0014	0.00854	-0.00143	-0.00152	0.01622	0.11632	0.10674	0.02795	0.01127	0.00183				-0.01213	0.00353	0.00279				21.836	-0.000388603	0.00276	0.000857511	-0.00337	-0.00224	0.00145	0.00361	0.00721	0.00538	0.01468	0.00515	0.00361	-0.000312349	0.00196	0.01658	0.0381	0.00964	-0.000958727	0.01089
	21.888	0.02422	0.0002389	0.00917	-0.000310779	-0.00125	0.01797	0.1184	0.11007	0.02784	0.01075	0.00127				-0.01144	0.00421	0.0022				21.8693	0.00112	0.00404	0.000881903	-0.000106642	0.000917048	-0.000755235	0.00149	0.00663	0.00392	0.01431	0.00341	0.00299	-0.000345344	0.00298	0.01843	0.03795	0.00975	0.000369491	0.01223
	21.9213	0.02394	-0.000747985	0.00906	-0.000704688	-0.001	0.01847	0.1161	0.10829	0.02834	0.01113	0.00362				-0.01092	0.00577	0.0021				21.9027	0.000551152	0.00345	0.000313216	-0.00119	0.000581984	0.000138341	0.00202	0.00637	0.00491	0.01375	0.00524	0.00308	0.000811519	0.00291	0.01916	0.03656	0.00905	-0.00131	0.01165
	21.9547	0.02228	-0.00105	0.00839	-0.00112	-0.00135	0.01452	0.11348	0.10631	0.02429	0.01167	0.00252				-0.01055	0.00456	0.00212				21.936	0.00187	0.00384	0.000534608	-0.00306	-0.00142	0.000591917	0.00168	0.00675	0.00598	0.0125	0.00595	0.00237	-0.00308	0.000518125	0.01638	0.03442	0.00834	0.000755838	0.01041
	21.988	0.02303	-0.00060975	0.00905	-0.00153	-0.00146	0.02062	0.11397	0.10803	0.02883	0.00913	0.00257				-0.01025	0.00579	0.00221				21.9693	6.39399e-05	0.00316	0.004	-0.00273	0.00221	0.000715492	0.000197232	0.00692	0.0052	0.01182	0.00315	0.00213	-0.0023	0.00282	0.01807	0.03396	0.00854	-0.000395944	0.01092
	22.0213	0.02345	-0.00112	0.00878	0.000335579	-0.000263775	0.01701	0.11197	0.10626	0.02567	0.01279	0.00217				-0.01057	0.00548	0.00147				22.0027	0.00344	0.00377	0.000387313	0.00108	0.00173	-0.00107	-0.000117456	0.0053	0.00496	0.01179	0.00483	0.00448	-0.00138	0.00142	0.01683	0.03179	0.00885	0.000712184	0.01062
	22.0547	0.02343	-0.00194	0.00891	-0.000135334	-0.00095313	0.0171	0.1094	0.10466	0.02881	0.01065	0.0017				-0.00964	0.00534	0.00379				22.036	0.0018	0.00372	0.000797705	-0.00107	0.000185015	0.00189	0.000827896	0.00588	0.0046	0.01082	0.00357	0.0041	-0.00222	0.000683133	0.01638	0.03152	0.00705	-0.000949597	0.00919
	22.088	0.02183	-0.00151	0.00746	-0.000750244	-0.00183	0.01797	0.10659	0.10423	0.02833	0.01076	0.00266				-0.00992	0.00526	0.00232				22.0693	0.00206	0.00324	0.000225097	-0.000662051	0.0016	-0.0012	-0.00163	0.00519	0.00299	0.00956	0.00311	0.00431	-0.00379	0.00109	0.01722	0.02992	0.00684	-0.000831379	0.00826
	22.1213	0.02288	-0.000923286	0.00936	-0.000514153	-0.000262823	0.01788	0.10475	0.10205	0.02673	0.01245	0.0006				-0.01116	0.00528	0.00146				22.1027	0.00224	0.0036	-0.00066059	-0.00127	-0.000829018	0.000519796	0.00192	0.00698	0.0027	0.00973	0.00393	0.00464	-0.00282	0.00222	0.01751	0.02741	0.007	0.000496749	0.00828
	22.1547	0.02252	-0.00283	0.00876	-0.000281067	-0.00134	0.01768	0.10107	0.10083	0.02821	0.01197	0.000259737				-0.01028	0.0042	0.00271				22.136	0.00313	0.00437	-0.000286198	-0.000212881	0.00159	-0.00212	-0.00247	0.00603	0.00353	0.00899	0.0042	0.00535	-0.00537	-0.00108	0.01478	0.0249	0.0066	-0.000675032	0.00717
	22.188	0.02215	-0.0015	0.00801	-0.00114	-0.00122	0.01758	0.09676	0.09804	0.02701	0.01186	0.000966667				-0.01118	0.00623	0.00146				22.1693	0.00209	0.00374	-0.000864805	-0.0024	-0.00307	-0.00131	-0.000680735	0.00486	0.00377	0.00875	0.00145	0.00522	-0.00568	-0.000186807	0.01456	0.02443	0.00608	-0.0019	0.00679
	22.2213	0.02203	-0.00105	0.00942	-2.68859e-05	-0.00128	0.02037	0.09772	0.09884	0.02822	0.01171	5.976e-05				-0.01157	0.00441	0.00215				22.2027	0.00134	0.00413	0.000250508	-0.00181	0.00169	-0.00368	-0.00236	0.00518	0.00336	0.00778	0.00122	0.0051	-0.00476	-0.000731902	0.0148	0.02312	0.00654	-0.000308686	0.00576
	22.2547	0.02242	-0.00121	0.00889	-0.000506799	-0.00134	0.01996	0.09017	0.09477	0.02336	0.0124	0.00234				-0.00906	0.00575	0.0022				22.236	0.0018	0.00407	0.0006309	-0.000780585	-0.000891987	0.000214099	-0.000650071	0.00552	0.00466	0.00761	0.00143	0.00557	-0.00449	-0.00263	0.01364	0.02107	0.00592	-0.000380467	0.00602
	22.288	0.02198	-0.00192	0.00922	9.62912e-05	-0.0011	0.02433	0.0882	0.09238	0.02581	0.00939	-0.00277				-0.00835	0.00541	0.00286				22.2693	0.00118	0.00469	-0.00119	-0.000243459	0.00119	-0.00352	-0.00321	0.00383	0.00291	0.00781	0.000254745	0.00545	-0.00522	-0.00188	0.01393	0.01843	0.00525	-0.0017	0.00426
	22.3213	0.02223	-0.00105	0.00784	-0.00207	-0.00181	0.02511	0.0847	0.09344	0.02459	0.01009	0.000113481				-0.00886	0.00533	0.0012				22.3027	0.00195	0.00399	-0.000329395	-0.000535416	0.000850981	-0.00533	-0.00333	0.00358	0.00368	0.00677	0.00052979	0.00578	-0.00699	-0.00259	0.0135	0.01703	0.00447	-0.000954121	0.00667
	22.3547	0.02271	-0.00256	0.00889	-0.000464532	-0.00174	0.02713	0.07624	0.08701	0.02753	0.01023	-6.15467e-06				-0.00792	0.00589	0.00305				22.336	0.00218	0.00408	0.000134997	-0.00154	0.00111	-0.00312	-0.003	0.00506	0.00338	0.0084	8.68349e-05	0.00578	-0.0064	-0.00399	0.01328	0.01455	0.00523	-0.00162	0.00523
	22.388	0.02214	-0.000762352	0.00806	-0.00107	-0.00107	0.02953	0.07958	0.08961	0.02592	0.01077	0.00144				-0.00841	0.00588	0.0014				22.3693	0.00227	0.00497	-0.000630611	0.000157837	0.00174	-0.0041	-0.00294	0.00605	0.00385	0.0084	-0.000148234	0.00601	-0.00722	-0.00435	0.01291	0.01384	0.00424	-0.00171	0.00535
	22.4213	0.02137	-0.000939238	0.00876	-0.000372351	-0.00189	0.02829	0.07036	0.08058	0.0252	0.01267	0.00126				-0.00704	0.00492	0.00193				22.4027	0.0029	0.00418	-0.000931298	-0.00078712	0.00161	-0.00453	-0.0056	0.0038	0.0026	0.00636	-0.000535189	0.00562	-0.00786	-0.00317	0.01317	0.01353	0.00397	0.000170444	0.00439
	22.4547	0.02215	-0.00040712	0.00852	-0.000537264	-0.00182	0.03036	0.06779	0.08119	0.02407	0.00948	-0.000666667				-0.00473	0.00678	0.0026				22.436	0.00204	0.00396	-0.000815906	-0.00159	0.000421012	-0.00526	-0.00447	0.00474	0.00208	0.00534	-0.000296144	0.00698	-0.00672	-0.00255	0.01308	0.01282	0.00444	-0.0011	0.00412
	22.488	0.02261	-0.00108	0.00951	0.000750826	-0.000509669	0.03031	0.06396	0.08009	0.02555	0.00961	-0.000170552				-0.00464	0.00512	0.00134				22.4693	0.00194	0.00433	-0.00212	-0.00171	-0.000705957	-0.00495	-0.00498	0.00358	0.00304	0.0066	-0.000397213	0.00695	-0.00849	-0.00493	0.01249	0.01167	0.0045	0.00101	0.00653
	22.5213	0.02103	0.000757112	0.0078	-0.00133	-0.00204	0.02961	0.06022	0.0766	0.02528	0.00923	-0.000204632				-0.00309	0.00517	0.00266				22.5027	0.00353	0.00481	-0.00108	0.00152	0.000297979	-0.00464	-0.00492	0.00395	0.00253	0.00527	-0.00102	0.0066	-0.00791	-0.00483	0.01253	0.00985	0.00369	0.00214	0.0063
	22.5547	0.02248	-0.00116	0.00855	-1.19968e-05	-0.00111	0.03183	0.05762	0.07593	0.02496	0.00933	-0.00174				-0.00595	0.00607	0.00289				22.536	0.00274	0.0041	-0.00126	-0.000824698	0.000667011	-0.00315	-0.00429	0.00392	0.00217	0.00332	-0.000989123	0.00715	-0.00886	-0.00581	0.01129	0.01041	0.00405	0.00306	0.00537
	22.588	0.02269	-0.00143	0.00808	0.000262094	-0.00111	0.03013	0.05259	0.07152	0.02018	0.01022	0.00199				-0.00458	0.00491	0.00109				22.5693	0.000896831	0.00386	-0.000396416	-0.000584572	0.00172	-0.0042	-0.00581	0.00343	0.00177	0.00424	-0.00224	0.00682	-0.00839	-0.00444	0.01152	0.00844	0.00351	0.00358	0.00582
	22.6213	0.02272	-0.000951539	0.0085	-5.68161e-05	-0.00161	0.03403	0.04751	0.07081	0.02562	0.00806	-0.00461				-0.00244	0.00614	0.00279				22.6027	0.00136	0.00501	-0.000789103	-0.000484528	0.000441978	-0.00285	-0.00345	0.00396	0.00192	0.00445	-0.00203	0.00793	-0.00874	-0.00478	0.01224	0.00766	0.00386	0.00378	0.00699
	22.6547	0.02195	-0.000815421	0.00812	0.000268271	-0.00135	0.03284	0.04536	0.06818	0.02235	0.01136	-0.00156				-0.00325	0.00585	0.000913974				22.636	0.00305	0.00368	-0.00288	-0.000254402	-0.00043799	-0.00702	-0.0057	0.00246	0.00141	0.0033	-0.00133	0.00816	-0.00782	-0.00628	0.01165	0.00971	0.00405	0.00305	0.00479
	22.688	0.02214	-0.00182	0.00915	0.000642361	-0.00149	0.03423	0.04226	0.06564	0.02306	0.00851	-0.00187				-0.00167	0.00592	0.00255				22.6693	0.00128	0.00378	-0.0014	-0.000829276	0.000326042	-0.00357	-0.00446	0.00316	0.00167	0.00339	-0.00194	0.00733	-0.00892	-0.00632	0.01081	0.00789	0.00349	0.00418	0.00564
	22.7213	0.02149	-0.000297189	0.00749	-1.05486e-05	-0.00176	0.03166	0.03965	0.06318	0.02141	0.00881	-0.00186				8.89646e-05	0.00641	0.00206				22.7027	0.00264	0.00448	-0.00163	2.57675e-05	-0.000808023	-0.00492	-0.00536	0.00167	0.000538737	0.00318	-0.0028	0.00831	-0.00773	-0.00517	0.01202	0.00543	0.00244	0.00275	0.00576
	22.7547	0.02231	-0.0018	0.00801	0.000240538	-0.00166	0.03382	0.03411	0.06134	0.02186	0.00861	-0.000365714				0.000583249	0.00499	0.00242				22.736	0.00159	0.00461	-0.00135	-0.000695106	0.00117	-0.00415	-0.00743	0.00241	0.00124	0.00144	-0.00161	0.00804	-0.01103	-0.00675	0.01031	0.00691	0.00255	0.00324	0.00547
	22.788	0.02233	-0.000952955	0.00835	0.000329628	-0.00105	0.03806	0.03469	0.06173	0.02622	0.00839	-0.000883333				0.000486625	0.00655	0.0016				22.7693	0.00299	0.00401	-0.00245	-0.00099298	-0.000366959	-0.00446	-0.00662	-0.000850039	0.000660623	0.00224	-0.00333	0.00871	-0.00992	-0.00822	0.00911	0.0069	0.00168	0.00318	0.00507
	22.8213	0.02206	6.71604e-05	0.00732	-0.000611281	-0.00205	0.03298	0.02936	0.05682	0.02046	0.01058	0.00334				0.00171		0.00311				22.8027	0.00297	0.00454	-0.000927909	-0.000220937	-0.000798023	-0.00454	-0.00528	0.00102	0.000695966	0.00257	-0.00456	0.00977	-0.01019	-0.00849	0.00789	0.00544	0.00233	0.00449	0.00353
	22.8547	0.0219	-0.000215722	0.00743	-0.000334194	-0.00164	0.03744	0.02866	0.05801	0.02258	0.00684	-0.00343				-0.000894715		0.000598675				22.836	0.00429	0.0053	-0.00287	0.00116	0.000173008	-0.00465	-0.00458	0.00287	0.000680409	0.00467	-0.00579	0.00863	-0.01206	-0.00856	0.00935	0.00451	0.00191	0.00508	0.00426
	22.888	0.02227	-0.0017	0.0079	0.000239896	-0.00179	0.03496	0.0259	0.05507	0.01613	0.00963	-0.00265				0.002		0.00255				22.8693	0.00319	0.00472	-0.00241	0.000303316	0.00079904	-0.00653	-0.00713	0.000396662	0.0015	0.00575	-0.00435	0.01028	-0.0123	-0.00733	0.00979	0.00494	0.00232	0.00538	0.00525
	22.9213	0.02139	-0.00020149	0.00805	-0.000419014	-0.0024	0.03832	0.02407	0.05556	0.01994	0.00771	-0.00371				0.000202037		0.00188				22.9027	0.00464	0.00454	-0.00252	0.000987359	0.00179	-0.00476	-0.00674	0.00139	0.00239	0.00625	-0.00392	0.01016	-0.01282	-0.0103	0.00723	0.00373	0.00138	0.00565	0.00435
	22.9547	0.02128	-0.00248	0.00729	-0.000199927	-0.00214	0.03614	0.02056	0.05313	0.01938	0.00805	-0.00379				0.0017		0.00107				22.936	0.00296	0.0038	-0.00157	-0.00181	0.00137	-0.00442	-0.0047	0.00203	0.00163	0.00609	-0.00651	0.01109	-0.012	-0.0088	0.00773	0.00466	0.00121	0.00438	0.00281
	22.988	0.02206	-0.000417256	0.00742	-0.000720837	-0.00169	0.04013	0.02034	0.05273	0.02296	0.00677	-0.00288				0.00157		0.0013				22.9693	0.0033	0.00422	-0.00144	0.000386612	0.00277	-0.00685	-0.00767	0.000933362	0.00364	0.0059	-0.00601	0.01228	-0.01422	-0.00988	0.00665	0.00626	0.000937785	0.00459	0.00529
	23.0213	0.02117	-0.000653141	0.0076	-0.000152746	-0.00189	0.04514	0.0245	0.05664	0.01891	0.00894	-0.00391				0.000759073		0.000976292				23.0027	0.00129	0.00342	-0.00188	-0.0014	-0.000679025	-0.00462	-0.00519	0.0012	0.00333	0.00649	-0.00711	0.01089	-0.01309	-0.00952	0.00636	0.00226	0.00123	0.00625	0.00375
	23.0547	0.02116	-0.000888023	0.00759	-0.00048466	-0.00163	0.04819	0.02254	0.05665	0.0209	0.0067	-0.00452				0.00111		0.00153				23.036	0.00231	0.00345	-0.00254	-0.000374219	0.000775007	-0.00535	-0.00769	-4.55314e-05	0.00323	0.00569	-0.00743	0.0115	-0.01285	-0.01117	0.00727	0.00347	0.00121	0.00613	0.00394
	23.088	0.02161	-0.000974906	0.00802	-9.85692e-05	-0.00171	0.04625	0.02341	0.05722	0.01709	0.00821	-0.00272				0.00143		0.00133				23.0693	0.00274	0.0041	-0.00354	-4.70924e-05	0.000966039	-0.00672	-0.00877	-0.000269937	0.00142	0.00588	-0.00652	0.01272	-0.0146	-0.01028	0.00642	0.003	0.000428623	0.00663	0.00415
	23.1213	0.0216	-0.000207791	0.00832	3.15212e-05	-0.00115	0.04816	0.02154	0.05647	0.01841	0.00655	-0.00429				0.00186		0.000866643				23.1027	0.00156	0.00382	-0.00223	0.000146951	0.00135	-0.00745	-0.00842	-6.4425e-05	0.0021	0.00634	-0.0074	0.01167	-0.0154	-0.01188	0.00418	0.00256	0.000208826	0.00578	0.00422
	23.1547	0.02213	-0.00115	0.00824	0.000203608	-0.00157	0.04626	0.0201	0.05421	0.01674	0.00791	-0.00438				0.00237		0.00107				23.136	0.00296	0.0035	-0.00229	-0.000599923	0.000779006	-0.00668	-0.00886	0.000461169	0.00252	0.00539	-0.00966	0.01052	-0.01265	-0.01027	0.00749	0.00322	0.000869143	0.0078	0.0048
	23.188	0.02197	-0.00112	0.0075	-0.000610302	-0.00155	0.05013	0.02057	0.05589	0.02023	0.00529	-0.00808				0.00259		0.00143				23.1693	0.00109	0.00296	-0.00138	-0.000519797	0.000146038	-0.00622	-0.00848	0.000156764	0.00183	0.00477	-0.00636	0.01198	-0.01475	-0.01151	0.00649	0.00503	0.00097946	0.00849	0.00587
	23.2213	0.0223	-0.000959442	0.00728	0.000287789	-0.0014	0.04916	0.01857	0.05502	0.01849	0.00849	-0.00389				0.00231		0.00218				23.2027	0.00168	0.00306	-0.0016	-0.00106	0.000930973	-0.00588	-0.01007	-0.00113	0.00239	0.00629	-0.00738	0.01227	-0.01553	-0.0121	0.00382	0.00152	0.00138	0.00866	0.00656
	23.2547	0.02181	-0.00175	0.00694	-0.00128	-0.00257	0.05164	0.02006	0.05635	0.02157	0.00748	-0.00506				0.0053		0.00285				23.236	0.00165	0.0031	-0.00128	-0.000257627	0.000246005	-0.00771	-0.01052	-0.00176	0.003	0.00533	-0.01008	0.01323	-0.01564	-0.01218	0.00489	0.00189	-0.000550019	0.00929	0.00466
	23.288	0.02235	-0.0017	0.00743	0.000553966	-0.00183	0.05039	0.01803	0.05516	0.01885	0.00907	-0.00389				0.00275		0.00111				23.2693	0.00174	0.00356	-0.00109	0.000723499	0.00147	-0.00524	-0.00935	-0.00153	0.00266	0.00482	-0.00902	0.01179	-0.01277	-0.01113	0.00456	0.00431	0.0012	0.01052	0.00752
	23.3213	0.02174	-0.000910092	0.00684	-0.000760944	-0.00214	0.05031	0.01873	0.05406	0.01793	0.00612	-0.00551				0.00449		0.00231				23.3027	0.00137	0.0029	-0.00208	-8.44575e-05	0.000723973	-0.00781	-0.01002	-0.00262	0.000631115	0.00499	-0.00937	0.01307	-0.01423	-0.01298	0.00332	0.000995899	-2.9499e-05	0.00859	0.00432
	23.3547	0.02207	-0.00241	0.00811	0.000474143	-0.00155	0.05114	0.01602	0.05581	0.01888	0.00649	-0.00556				0.00352		0.000873429				23.336	0.00208	0.00275	-0.00093403	-0.000480331	0.00228	-0.0052	-0.00946	-0.000365429	0.00193	0.006	-0.01062	0.0113	-0.01453	-0.01102	0.0043	0.00246	3.08181e-05	0.00699	0.00565
	23.388	0.02236	-0.0025	0.00654	-0.000867767	-0.00231	0.05115	0.01697	0.05589	0.01825	0.00607	-0.00418				0.0042		0.0011				23.3693	0.00258	0.00241	0.000235362	0.000322795	0.0011	-0.00815	-0.01134	-0.00243	0.00213	0.00547	-0.00966	0.01045	-0.01855	-0.01271	0.000830453	0.00434	0.00239	0.00822	0.00836
	23.4213	0.02142	-0.00198	0.00665	-0.000511676	-0.00315					0.0069	-0.00431				0.00451		0.00216				23.4027	0.00208	0.00228	-0.00149	5.78383e-05	-0.000653028	-0.00846	-0.00997	-0.00165	0.00301	0.00575	-0.01314	0.01353	-0.0165	-0.01153	0.00224	0.00553	0.00319	0.00947	0.00767
	23.4547	0.02168	-0.00165	0.00568	-0.00066359	-0.00261										0.0041		0.00104				23.436	0.00259	0.00167	-0.0024	-0.00124	-0.000531996	-0.00844	-0.00995	-0.00307	0.00325	0.00526	-0.01176	0.01485	-0.01852	-0.01321	0.00246	0.00264	0.00197	0.00852	0.00651
	23.488	0.02049	-0.00176	0.00686	-0.000490499	-0.00295										0.00479		0.00132				23.4693	0.000779667	0.00206	-0.00109	-0.000453909	0.000624035	-0.00629	-0.00646	-0.00229	0.00391	0.00704	-0.01155	0.01385	-0.01739	-0.01502	0.000340334	0.00295	0.00102	0.01211	0.00776
	23.5213	0.02153	-0.00168	0.00651	-0.000958409	-0.00281										0.0057		0.00255				23.5027	0.00136	0.00201	0.000156772	-9.48659e-05	-0.000378029	-0.0064	-0.00754	-0.00228	0.00643	0.00797	-0.01369	0.01473	-0.01952	-0.01538	0.000406889	0.000569143	0.00121	0.01005	0.00642
	23.5547	0.02189	-0.0033	0.00671	-0.000264322	-0.00217										0.00354		0.00116				23.536	0.00153	0.00159	-0.00135	-0.00034474	0.000236003	-0.00731	-0.00957	-0.00403	0.00579	0.01059	-0.01365	0.0131	-0.01904	-0.01394	0.00144	0.00128	0.000722493	0.01091	0.007
	23.588	0.02084	-0.00165	0.00643	-0.000575232	-0.00243										0.00541		0.00288				23.5693	0.000488315	0.000698628	-0.000625444	0.000214387	-1.59653e-05	-0.00826	-0.01001	-0.00432	0.00746	0.01079	-0.01262	0.01482	-0.02034	-0.01643	0.00171	0.00152	0.00023281	0.00996	0.00689
	23.6213	0.02069	-0.00327	0.00585	8.28584e-05	-0.00328										0.00297		0.00292				23.6027	0.000303176	0.00101	-0.000479131	-0.00040357	0.00060097	-0.00791	-0.00983	-0.00497	0.00673	0.01023	-0.01237	0.01437	-0.01836	-0.0163	0.000666771	0.00252	-0.000256987	0.01083	0.00558
	23.6547	0.02115	-0.00183	0.00549	-0.000944055	-0.00267										0.00372		0.00222				23.636	0.00064807	0.000781705	-0.000924739	-3.14437e-05	0.000572002	-0.00791	-0.00961	-0.00364	0.00711	0.00705	-0.01344	0.01351	-0.02022	-0.01687	0.000613434	0.00108	-0.000586669	0.01005	0.00623
	23.688	0.02104	-0.00294	0.00492	4.70355e-05	-0.00287										0.00352		0.0037				23.6693	0.00153	0.000235744	-0.00229	-0.000470317	-0.00122	-0.00753	-0.0073	-0.00583	0.00529	0.005		0.01414	-0.02251	-0.0186	-0.00101	-1.14186e-05	-0.00217	0.01232	0.00588
	23.7213	0.0219	-0.00225	0.00581	-0.000648874	-0.00245										0.00307		0.00293				23.7027	-6.17594e-06	0.000177782	-7.40337e-05	-3.12742e-05	0.000766969	-0.00845	-0.00878	-0.00663	0.00511	0.00459		0.01367	-0.02206	-0.01717	0.00107	-7.76139e-05	-0.00171	0.01297	0.00455
	23.7547	0.02045	-0.00375	0.00532	-0.000604787	-0.00328										0.00326		0.00311				23.736	0.00199	0.000115821	-0.000431641	0.000915852	-0.000385999	-0.00841	-0.00947	-0.00395	0.00773	0.00833		0.01432	-0.02207	-0.01947	-0.000766684	0.000326295	-0.00195	0.01191	0.00641
	23.788	0.02027	-0.00328	0.00455	-0.000775697	-0.00457										0.00376		0.00351				23.7693	0.00128	-0.00070214	-0.000517249	-0.000968022	0.000616033	-0.00921	-0.00877	-0.00533	0.00949	0.00955		0.01523	-0.02114	-0.01824	-0.000100021	0.000360203	-0.00122	0.01307	0.00778
	23.8213	0.02039	-0.00285	0.00552	-0.000319607	-0.00292										0.00375		0.00251				23.8027	0.000118473	-0.00108	0.000131064	-0.000884978	-0.000587031	-0.00703	-0.00596	-0.00526	0.00916	0.0097		0.01559	-0.02002	-0.0174	0.00192	0.00145	-0.00105	0.01391	0.00797
	23.8547	0.02087	-0.00317	0.004	-0.00091952	-0.00337										0.00382		0.00359				23.836	-0.000555633	-0.00155	0.00243	-0.00141	0.00208	-0.00942	-0.01115	-0.00438	0.00938	0.01021		0.01714	-0.02214	-0.0194	0.000323197	-0.00152	-0.0022	0.01524	0.0085
	23.888	0.01922	-0.00502	0.00368	-0.00093643	-0.00421										0.00389		0.00333				23.8693	-0.000525739	-0.00133	0.0017	0.000238274	-0.000236968	-0.00894	-0.00869	-0.00625	0.01029	0.00884		0.01639	-0.02251	-0.01939	6.9861e-05	0.00221	-0.00135	0.01509	0.00715
	23.9213	0.02108	-0.00446	0.00402	-0.000761339	-0.0028										0.0016		0.00437				23.9027	5.121e-06	-0.00159	0.000745161	0.000645317	-0.00167	-0.00794	-0.00633	-0.00427	0.00929	0.0102		0.01707	-0.02231	-0.02049	-0.00222	-0.00199	-0.00286	0.01391	0.00691
	23.9547	0.02063	-0.00487	0.00456	-0.000135252	-0.00303										0.00378		0.0044				23.936	-0.000268985	-0.00231	-0.000240447	-0.00146	-0.00177	-0.00958	-0.00875	-0.00679	0.00919	0.01041		0.01627	-0.02317	-0.02059	-0.000816921	-0.00107	-0.00206	0.01492	0.00594
	23.988	0.02068	-0.00606	0.00363	-0.00124	-0.00429										0.00308		0.00253				23.9693	-0.000139091	-0.00264	0.000295945	0.00067857	-0.000737969	-0.0113	-0.01205	-0.00814	0.00997	0.0109		0.01687	-0.02454	-0.02012	-0.000650257	0.00151	-0.00193	0.01461	0.00723
	24.0213	0.02034	-0.00551	0.00341	-0.00103	-0.00395										0.00532		0.00339													0.27289	0.662696	0.630704	0.60371	0.438132	0.66863	0.67434	0.60491	0.7029	0.71166	0.63669
	24.0547	0.02071	-0.00532	0.00397	-0.000660985	-0.00293										0.00377		0.0025														0.662441	0.631771	0.602452	0.438729	0.67076	0.67573	0.60622	0.70397	0.71203	0.63658
	24.088	0.01974	-0.00689	0.00344	-0.00132	-0.00458										0.0034		0.00212														0.662755	0.63172	0.604886	0.437975	0.67024	0.67555	0.6062	0.70458	0.71238	0.6374
	24.1213	0.02055	-0.00717	0.00338	-0.00104	-0.00412										0.00368		0.00311														0.663993	0.633577	0.603419	0.439696	0.67137	0.67534	0.60502	0.70654	0.71301	0.63648
	24.1547	0.02087	-0.00689	0.0039	-0.000704718	-0.00322										0.00396		0.00358														0.663954	0.63264	0.604447	0.438629	0.67022	0.67673	0.60625	0.7052	0.71254	0.63957
	24.188	0.01963	-0.0065	0.00206	-0.00151	-0.00498										0.00358		0.00362														0.665567	0.633882	0.606829	0.440763	0.67115	0.67785	0.60816	0.70472	0.71405	0.6385
	24.2213	0.01975	-0.00582	0.00121	-0.00295	-0.00447										0.00442		0.00357														0.66568	0.633904	0.605602	0.440938	0.67014	0.67593	0.60539	0.70495	0.71244	0.63909
	24.2547	0.0207	-0.00685	0.00368	-0.00059545	-0.0042										0.00368		0.00325														0.666468	0.634966	0.605712	0.440027	0.67112	0.67836	0.60715	0.70639	0.71386	0.63946
	24.288	0.0195	-0.00461	0.00128	-0.00219	-0.00412										0.00263		0.00397														0.666176	0.634404	0.60378	0.44121	0.67107	0.67715	0.60812	0.70733	0.71461	0.64175
	24.3213	0.02057	-0.00583	0.00283	-0.00109	-0.00368										0.00468		0.00414														0.667627	0.634195	0.605554	0.441016	0.67171	0.6758	0.60597	0.70704	0.71293	0.64025
	24.3547	0.0205	-0.00519	0.00159	-0.0017	-0.00406										0.0037		0.00295														0.668604	0.63577	0.606085	0.44109	0.66982	0.67663	0.60646	0.70497	0.71359	0.64096
	24.388	0.01912	-0.00649	0.000553572	-0.00205	-0.00498										0.00307		0.0029														0.669584	0.636451	0.604909	0.440827	0.67077	0.67777	0.6074	0.70818	0.71416	0.64037
	24.4213	0.02108	-0.00619	0.00092048	-0.0022	-0.00396										0.00541		0.00496														0.669937	0.637485	0.606222	0.441591	0.67016	0.67776	0.60669	0.70623	0.71406	0.64117
	24.4547	0.02155	-0.00586	0.00262	-0.00144	-0.00363										0.00262		0.00332														0.670253	0.637498	0.606198	0.44079	0.67213	0.67689	0.6056	0.70712	0.71476	0.64267
	24.488	0.02129	-0.00554	0.000121284	-0.00255	-0.00413										0.00397		0.00369														0.669999	0.638144	0.605017	0.442443	0.67132	0.67845	0.60762	0.70797	0.71523	0.64311
	24.5213	0.0197	-0.00747	0.000312192	-0.00305	-0.00421										0.00217		0.00365														0.672231	0.638468	0.606249	0.443104	0.6703	0.6779	0.60653	0.70763	0.71501	0.64301
	24.5547	0.02171	-0.00578	0.00171	-0.00248	-0.00301										0.00324		0.00389														0.671578	0.637867	0.608155	0.443675	0.67232	0.67812	0.60684	0.70776	0.71514	0.64377
	24.588	0.02037	-0.00585	0.000601996	-0.00263	-0.00448										0.00274		0.00348														0.670966	0.639198	0.605391	0.443058	0.67209	0.67838	0.60789	0.70737	0.71561	0.64371
	24.6213	0.02014	-0.00445	-0.000594096	-0.00392	-0.00429										0.00328		0.00413														0.671889	0.638733	0.607151	0.444138	0.67206	0.67822	0.60632	0.70745	0.71571	0.6443
	24.6547	0.02037	-0.00513	9.98001e-05	-0.00267	-0.00345										0.000490934		0.00134														0.672861	0.640146	0.608119	0.445007	0.6715	0.67821	0.60755	0.70811	0.71528	0.64356
	24.688	0.0197	-0.00501	-0.0014	-0.00381	-0.00478										0.00020231		0.00445														0.673527	0.640696	0.605973	0.445187	0.67259	0.68064	0.60787	0.70887	0.71722	0.6459
	24.7213	0.02025	-0.00709	-0.000674384	-0.00332	-0.00508										0.000297686		0.00185														0.67391	0.640648	0.606458	0.44626	0.6734	0.67859	0.6071	0.71029	0.71676	0.64605
	24.7547	0.01998	-0.00549	-0.00152	-0.00353	-0.00446										0.0011		0.00371														0.673697	0.641855	0.607402	0.446769	0.67246	0.67804	0.60715	0.71056	0.71664	0.64687
	24.788	0.01998	-0.00356	-0.00142	-0.00274	-0.00478										0.00138		0.00359														0.674731	0.640878	0.606685	0.446607	0.67363	0.67756	0.60752	0.71333	0.7162	0.64704
	24.8213	0.01898	-0.00063585	-0.00231	-0.00427	-0.00576										-0.000499278		0.00227														0.673977	0.643051	0.605601	0.446729	0.67427	0.67942	0.60884	0.71473	0.71837	0.64872
	24.8547	0.02185	-0.00457	-0.00186	-0.00242	-0.00491										0.000439006		0.00273														0.675012	0.642065	0.60762	0.44746	0.67389	0.67993	0.60771	0.71472	0.71787	0.64874
	24.888	0.02038	-0.00414	-0.00196	-0.00338	-0.00455										0.001		0.0042														0.675377	0.64287	0.606526	0.448296	0.67478	0.68084	0.60923	0.71468	0.71787	0.64975
	24.9213	0.01927	-0.00326	-0.00301	-0.0035	-0.00683										0.000474759		0.00268														0.675535	0.643624	0.606839	0.449285	0.67424	0.67976	0.60966	0.71669	0.71807	0.64925
	24.9547	0.02097	-0.00262	-0.00194	-0.00313	-0.00489										0.000429043		0.00397														0.676339	0.643678	0.607895	0.449483	0.67301	0.68087	0.6085	0.71732	0.71848	0.64972
																																0.677097	0.644251	0.606319	0.449542	0.67506	0.68167	0.60958	0.71892	0.71832	0.64807
																																0.677309	0.643033	0.607546	0.44975	0.67445	0.68118	0.6092	0.71824	0.7191	0.65265
																																0.677924	0.646143	0.60787	0.450002	0.67382	0.67902	0.60988	0.71752	0.71796	0.64931
																																0.679298	0.64498	0.607096	0.449452	0.67494	0.67937	0.60985	0.71948	0.71947	0.65248
																																0.679554	0.64574	0.607146	0.451173	0.67593	0.68094	0.6099	0.72045	0.71871	0.65266
																																0.679057	0.645746	0.607525	0.451016	0.67486	0.68056	0.61	0.72178	0.72001	0.65279
																																0.680466	0.647439	0.608843	0.450663	0.67395	0.68091	0.60905	0.72124	0.71919	0.65395
																																0.681133	0.647607	0.607714	0.451717	0.67722	0.68309	0.61092	0.72309	0.72044	0.65459
																																0.681917	0.648665	0.609235	0.452186	0.67673	0.6806	0.61005	0.72469	0.72007	0.65435
																																0.681582	0.647478	0.609663	0.452864	0.67571	0.68152	0.6097	0.7221	0.72074	0.65434
																																0.682812	0.64828	0.608496	0.452204	0.67719	0.68215	0.61001	0.7232	0.72148	0.656
																																0.682493	0.649603	0.609584	0.454377	0.67626	0.68328	0.60978	0.72495	0.72174	0.65595
																																0.683813	0.650076	0.609202	0.454169	0.67715	0.68203	0.60994	0.72231	0.72018	0.65778
																																0.682496	0.649935	0.609876	0.453452	0.67701	0.68223	0.61106	0.72499	0.7216	0.65771
																																0.684437	0.650664	0.609848	0.453184	0.67844	0.6828	0.61147	0.72715	0.72137	0.65558
																																0.686134	0.650485	0.609902	0.452797	0.67738	0.68219	0.61074	0.72698	0.72139	0.65728
																																0.684874	0.651938	0.609999	0.4532	0.67861	0.68321	0.61265	0.72638	0.72217	0.65763
																																0.686404	0.650601	0.609049	0.453953	0.67941	0.68324	0.61226	0.72787	0.7224	0.65951
																																0.686857	0.651773	0.610919	0.454404	0.6782	0.6829	0.61097	0.72784	0.72197	0.65825
																																0.686908	0.65151	0.610049	0.453223	0.67874	0.68363	0.61093	0.72776	0.72233	0.65935
																																0.687379	0.651978	0.609703	0.453555	0.67737	0.68351	0.61227	0.72935	0.72174	0.65969
																																0.687756	0.651829	0.610006	0.453026	0.6779	0.68449	0.61204	0.73123	0.72319	0.6598
																																0.688765	0.653062	0.609784	0.45392	0.67728	0.68512	0.61169	0.73181	0.7237	0.66189
																																0.688404	0.652732	0.609935	0.45469	0.67954	0.68537	0.61305	0.73154	0.72425	0.66289
																																0.689404	0.652776	0.611062	0.453991	0.67859	0.68395	0.61136	0.72914	0.72346	0.66093
																																0.68931	0.653968	0.611474	0.453422	0.67906	0.68479	0.61137	0.73363	0.72459	0.66349
																																0.690456	0.654076	0.610739	0.454493	0.38594	0.44848	0.53556	0.55993	0.64046	0.374
																																0.690548	0.653709	0.612655		0.38819	0.45013	0.53626	0.56182	0.6418	0.37332
																																0.691635	0.65413	0.612257		0.38956	0.45057	0.53673	0.56167	0.64189	0.3742
																																0.691883	0.653382	0.610968		0.39023	0.45141	0.53995	0.56305	0.64272	0.37406
																																0.692172	0.653688	0.61093		0.39094	0.45067	0.53994	0.56096	0.6403	0.37363
																																0.692293	0.655043	0.612273		0.39567	0.45196	0.5392	0.56241	0.64125	0.37332
																																0.691775	0.654996	0.612039		0.40016	0.45331	0.54132	0.56284	0.64178	0.37431
																																0.693538	0.655106	0.611688		0.4037	0.45342	0.5414	0.56382	0.64216	0.37448
																																0.694143	0.655336	0.613052		0.40596	0.45381	0.54188	0.5618	0.64046	0.37417
																																0.692338	0.654934	0.611359		0.40911	0.45463	0.54312	0.56147	0.63928	0.37522
																																0.695115	0.65666	0.611371		0.4109	0.45507	0.54414	0.56148	0.63806	0.37444
																																				0.41412	0.45645	0.54578	0.56149	0.63711	0.37649
																																				0.41505	0.45722	0.547	0.56167	0.63582	0.37527
																																				0.41562	0.4574	0.5478	0.5608	0.63223	0.37602
																																				0.41718	0.45765	0.54919	0.5609	0.63114	0.37612
																																				0.41928	0.45857	0.54911	0.5612	0.62878	0.37665
																																				0.42073	0.45823	0.54986	0.55878	0.62494	0.37656
																																				0.42142	0.45973	0.55075	0.55833	0.62308	0.3772
																																				0.42221	0.4603	0.55213	0.55708	0.61998	0.37869
																																				0.42489	0.4604	0.5526	0.55494	0.61654	0.3781
																																				0.42577	0.4601	0.55442	0.55366	0.61182	0.37843
																																				0.42957	0.46193	0.55503	0.55335	0.60972	0.37983
																																				0.43094	0.46132	0.5557	0.55238	0.60621	0.37954
																																				0.43288	0.46201	0.55438	0.55025	0.60255	0.37941
																																				0.43516	0.46344	0.55654	0.55075	0.60128	0.38109
																																				0.43575	0.46312	0.55658	0.54943	0.59716	0.38048
																																				0.43748	0.4628	0.55633	0.54847	0.59361	0.38024
																																				0.43943	0.4642	0.55822	0.54782	0.59077	0.37979
																																				0.44029	0.46467	0.55813	0.54747	0.58798	0.3815
																																				0.44196	0.46465	0.56026	0.5472	0.58578	0.38026
																																				0.44398	0.46618	0.56152	0.54685	0.58338	0.38172
																																				0.44302	0.46562	0.56205	0.54549	0.57963	0.38249
																																				0.44549	0.46684	0.56316	0.54599	0.57724	0.383
																																				0.44799	0.46806	0.56349	0.54548	0.57573	0.3823
																																				0.44876	0.46752	0.56551	0.54511	0.57263	0.38179
																																				0.45208	0.46896	0.56862	0.54443	0.57089	0.38389
																																				0.45217	0.46847	0.57124	0.54362	0.56834	0.38326
																																				0.45489	0.46911	0.57295	0.54295	0.56588	0.38362
																																				0.4561	0.47002	0.57424	0.54361	0.5665	0.38406
																																				0.45745	0.47001	0.57327	0.54305	0.56366	0.38423
																																				0.45995	0.47122	0.57383	0.5432	0.56312	0.384
																																				0.46066	0.47145	0.57418	0.54311	0.56186	0.38472
																																				0.46226	0.47177	0.57498	0.54308	0.56086	0.38294
																																				0.46296	0.47261	0.57639	0.54328	0.56039	0.38676
																																				0.46416	0.47274	0.57622	0.54289	0.56005	0.38247
																																				0.46503	0.47343	0.57517	0.54178	0.55785	0.38032
																																				0.46673	0.47439	0.57785	0.54513	0.55939	0.38452
																																				0.46716	0.47471	0.57835	0.54395	0.55893	0.38698
																																				0.4674	0.47476	0.57915	0.54398	0.55827	0.38503
																																				0.46868	0.47584	0.57947	0.54613	0.55937	0.38479
																																				0.4694	0.47568	0.57993	0.54596	0.5585	0.38464
																																				0.47108	0.47689	0.58169	0.54637	0.55914	0.38411
																																				0.47125	0.47746	0.5829	0.54677	0.55944	0.38544
																																				0.47508	0.47796	0.58406	0.54773	0.56014	0.38623
																																				0.47822	0.47801	0.58449	0.54803	0.56057	0.38531
																																				0.47969	0.47916	0.58571	0.54809	0.55978	0.38721
																																				0.48163	0.47979	0.58618	0.54845	0.56135	0.38646
																																				0.48353	0.4803	0.58724	0.54961	0.56103	0.38599
																																				0.48517	0.48097	0.58842	0.54912	0.5617	0.38452
																																				0.48536	0.48146	0.59091	0.55026	0.56277	0.38666
																																				0.48515	0.48144	0.59113	0.55085	0.56303	0.38705
																																				0.48596	0.48259	0.5904	0.55053	0.56333	0.38774
																																				0.48528	0.48286	0.5931	0.55205	0.56505	0.38862
																																				0.48567	0.48246	0.59257	0.55158	0.56393	0.38589
																																				0.48663	0.48338	0.5936	0.55164	0.5652	0.38599
																																				0.48627	0.48361	0.59437	0.5523	0.56482	0.38623
																																				0.4872	0.48368	0.5956	0.55199	0.56469	0.38622
																																				0.48722	0.48426	0.59615	0.55234	0.5653	0.38536
																																				0.48741	0.48485	0.59711	0.55413	0.56718	0.38569
																																				0.48779	0.48498	0.597	0.55474	0.56759	0.38618
																																				0.48808	0.48608	0.59836	0.55487	0.56818	0.38513
																																				0.48905	0.48666	0.60098	0.55594	0.56944	0.38613
																																				0.48817	0.48663	0.60011	0.55604	0.5689	0.38593
																																				0.48855	0.48698	0.60175	0.55693	0.56959	0.38591
																																				0.48878	0.48736	0.60259	0.5577	0.56895	0.3863
																																				0.48827	0.48795	0.60312	0.55721	0.5694	0.38465
																																				0.48933	0.48846	0.60412	0.55861	0.56975	0.38597
																																				0.49439	0.48938	0.6046	0.56	0.57065	0.3856
																																				0.49843	0.48929	0.60444	0.55967	0.56939	0.38573
																																				0.50113	0.4889	0.60353	0.55929	0.56832	0.38619
																																				0.50457	0.48909	0.60347	0.56088	0.568	0.38538
																																				0.5066	0.4902	0.60493	0.56378	0.5702	0.38572
																																				0.50927	0.49003	0.60508	0.56827	0.5709	0.38579
																																				0.5117	0.49089	0.60653	0.57048	0.57068	0.38514
																																				0.51359	0.4917	0.60722	0.57319	0.57144	0.38551
																																				0.51714	0.49105	0.60716	0.57409	0.57096	0.38565
																																				0.52217	0.49146	0.60843	0.57604	0.57231	0.38474
																																				0.52587	0.49268	0.60936	0.57822	0.57246	0.38594
																																				0.52614	0.49194	0.60854	0.57803	0.57102	0.3856
																																				0.52802	0.49262	0.60894	0.57846	0.57113	0.38427
																																				0.5281	0.49337	0.61125	0.58026	0.57212	0.38595
																																				0.52694	0.49355	0.61065	0.58088	0.57182	0.3844
																																				0.52834	0.49404	0.61109	0.58114	0.57233	0.38405
																																				0.52806	0.49447	0.61253	0.58256	0.57275	0.38513
																																				0.52739	0.49446	0.6121	0.58306	0.57243	0.38561
																																				0.52999	0.49558	0.61443	0.58532	0.57382	0.38661
																																				0.53195	0.49583	0.61579	0.58632	0.57428	0.38663
																																				0.53244	0.49646	0.61592	0.58671	0.57315	0.38483
																																				0.53341	0.49696	0.61739	0.58749	0.57452	0.38507
																																				0.53606	0.49838	0.61905	0.58841	0.57458	0.38582
																																				0.53609	0.49698	0.61998	0.58763	0.57396	0.3839
																																				0.53735	0.49867	0.62187	0.59006	0.57558	0.38489
																																				0.53854	0.49846	0.62168	0.59094	0.57549	0.38517
																																				0.53844	0.49953	0.62333	0.59108	0.57627	0.38447
																																				0.5385	0.4994	0.62384	0.5922	0.57702	0.38587
																																				0.53989	0.50019	0.62531	0.59237	0.5762	0.38606
																																				0.53881	0.50003	0.62492	0.59259	0.57647	0.38567
																																				0.53821	0.50142	0.62687	0.59256	0.57646	0.38545
																																				0.5405	0.50193	0.62952	0.59393	0.57759	0.3854
																																				0.53952	0.50128	0.62959	0.59526	0.57729	0.38583
																																				0.53935	0.50181	0.63102	0.59513	0.57732	0.3865
																																				0.53932	0.50216	0.63193	0.59592	0.57755	0.38708
																																				0.54151	0.50308	0.63337	0.59723	0.57843	0.38585
																																				0.54107	0.50308	0.63483	0.59703	0.57885	0.38802
																																				0.54275	0.50465	0.63566	0.59861	0.57983	0.38692
																																				0.54377	0.50468	0.63828	0.59955	0.58111	0.38731
																																				0.54397	0.50401	0.63759	0.59926	0.57922	0.38717
																																				0.54571	0.50521	0.63953	0.6001	0.58042	0.38878
																																				0.54636	0.50511	0.64054	0.60016	0.58097	0.38896
																																				0.54682	0.50453	0.64096	0.59922	0.5812	0.38765
																																				0.5471	0.50477	0.6422	0.60145	0.58131	0.38841
																																				0.54915	0.50659	0.64388	0.60262	0.58218	0.39241
																																				0.54899	0.50668	0.64496	0.60349	0.58372	0.3902
																																				0.54822	0.50625	0.64585	0.60363	0.58299	0.39157
																																				0.54849	0.50752	0.6468	0.60427	0.58398	0.39094
																																				0.54863	0.50736	0.64713	0.60297	0.58258	0.39135
																																				0.54809	0.50772	0.64782	0.60384	0.58384	0.39238
																																				0.54714	0.50816	0.6493	0.60421	0.58435	0.39265
																																				0.54763	0.50878	0.65084	0.60627	0.58625	0.39388
																																				0.54593	0.50822	0.65167	0.60523	0.58533	0.39359
																																				0.54714	0.50939	0.654	0.60574	0.58556	0.39494
																																				0.54687	0.50957	0.65532	0.60648	0.58609	0.39343
																																				0.54509	0.50896	0.65496	0.60557	0.58598	0.39446
																																				0.54589	0.51062	0.658	0.61109	0.58864	0.39557
																																				0.54476	0.51099	0.6586	0.61943	0.59134	0.39573
																																				0.54525	0.51146	0.65945	0.62618	0.59335	0.39524
																																				0.54433	0.51079	0.66032	0.63029	0.5944	0.39547
																																				0.54441	0.51233	0.66118	0.63313	0.59565	0.3968
																																				0.54407	0.51241	0.66107	0.63291	0.59393	0.39696
																																				0.54296	0.51333	0.66236	0.63497	0.59684	0.39854
																																				0.54107	0.51356	0.66207	0.63461	0.59548	0.39809
																																				0.53866	0.51295	0.66411	0.63384	0.5958	0.39891
																																				0.53849	0.51394	0.66527	0.63497	0.59717	0.39927
																																				0.53614	0.5132	0.66548	0.63442	0.59665	0.40058
																																				0.53572	0.51472	0.66782	0.63567	0.59798	0.40118
																																				0.5346	0.51477	0.66875	0.63577	0.59786	0.40158
																																				0.53196	0.51472	0.66964	0.63625	0.59845	0.4014
																																				0.53033	0.51482	0.67041	0.63625	0.59914	0.40267
																																				0.52824	0.5153	0.67135	0.63753	0.59975	0.40295
																																				0.52789	0.51629	0.67407	0.63828	0.60045	0.40453
																																				0.52426	0.51574	0.67335	0.63867	0.60128	0.40488
																																				0.52302	0.51643	0.67537	0.63948	0.60216	0.40573
																																				0.52293	0.51723	0.67833	0.64078	0.60361	0.40744
																																				0.5198	0.51769	0.67931	0.64082	0.60305	0.40752
																																				0.51862	0.51736	0.67975	0.64244	0.60394	0.40814
																																				0.51744	0.51829	0.68155	0.64264	0.60449	0.40825
																																				0.51435	0.51803	0.68068	0.64339	0.60472	0.40986
																																				0.51279	0.51797	0.68281	0.64369	0.60564	0.40971
																																				0.51364	0.5187	0.6842	0.64403	0.60653	0.41027
																																				0.51458	0.51864	0.68513	0.64447	0.60568	0.41052
																																				0.51642	0.51776	0.68687	0.64489	0.60622	0.41189
																																				0.52365	0.51945	0.68911	0.64569	0.60655	0.41242
																																				0.53243	0.52076	0.68924	0.64708	0.60886	0.41398
																																				0.53691	0.52066	0.68978	0.64697	0.60848	0.41536
																																				0.54034	0.52033	0.69138	0.64681	0.60886	0.41638
																																				0.54517	0.52128	0.69357	0.64722	0.6093	0.41618
																																				0.54629	0.52105	0.69265	0.64722	0.61038	0.41934
																																				0.54573	0.52172	0.69333	0.65007	0.61085	0.42627
																																				0.54553	0.52196	0.69426	0.64883	0.61144	0.43489
																																				0.54663	0.52228	0.6948	0.64953	0.6116	0.44103
																																				0.54405	0.52197	0.69452	0.6491	0.61099	0.44702
																																				0.54534	0.52215	0.6963	0.65157	0.61376	0.45023
																																				0.54337	0.52252	0.69633	0.65095	0.61327	0.45449
																																				0.54313	0.52244	0.69695	0.6518	0.61211	0.45776
																																				0.54468	0.5228	0.6983	0.65199	0.61409	0.45687
																																				0.54538	0.52402	0.70193	0.65237	0.61416	0.45895
																																				0.54345	0.52407	0.70399	0.65289	0.61379	0.46053
																																				0.5447	0.52428	0.70813	0.65251	0.61493	0.46258
																																				0.54727	0.52495	0.71193	0.6535	0.6164	0.46285
																																				0.54828	0.52468	0.71487	0.65504	0.61674	0.46368
																																				0.54945	0.52497	0.7199	0.65455	0.61705	0.46533
																																				0.55277	0.52625	0.72472	0.65444	0.6179	0.46546
																																				0.55276	0.52614	0.72774	0.65639	0.61803	0.46536
																																				0.55383	0.52613	0.72846	0.65742	0.6177	0.46523
																																				0.55592	0.52778	0.72902	0.65863	0.6197	0.46541
																																				0.55853	0.52778	0.73054	0.65973	0.62182	0.46765
																																				0.55723	0.52704	0.72873	0.65834	0.62021	0.4677
																																				0.55779	0.52667	0.72855	0.65906	0.62053	0.46894
																																				0.55837	0.52672	0.7292	0.6591	0.62167	0.46826
																																				0.55954	0.52804	0.73075	0.66147	0.62229	0.46875
																																				0.56057	0.52834	0.73539	0.66156	0.62161	0.46791
																																				0.56166	0.52749	0.74078	0.6639	0.62071	0.48315
																																				0.56263	0.52934	0.74378	0.66244	0.62255	0.46147
																																				0.56411	0.52986	0.74665	0.66292	0.62424	0.46281
																																				0.56567	0.53036	0.75204	0.66249	0.62462	0.46299
																																				0.56529	0.53052	0.75621	0.66514	0.62475	0.46622
																																				0.56763	0.5306	0.76022	0.66523	0.62548	0.46357
																																				0.5678	0.53105	0.76424	0.66481	0.62683	0.46479
																																				0.57081	0.53209	0.76664	0.66619	0.62756	0.4674
																																				0.572	0.53155	0.76821	0.66607	0.62658	0.46704
																																				0.57188	0.53246	0.77038	0.66573	0.62811	0.46812
																																				0.5743	0.53304	0.77302	0.66609	0.62846	0.46742
																																				0.57347	0.53268	0.77419	0.66663	0.62738	0.46936
																																				0.5763	0.53422	0.78145	0.6666	0.62891	0.46967
																																				0.57596	0.53338	0.78138	0.66749	0.6284	0.46947
																																				0.57727	0.534	0.78071	0.66785	0.62983	0.46937
																																				0.57974	0.53461	0.78338	0.66865	0.63094	0.47057
																																				0.58021	0.5343	0.78176	0.66736	0.63005	0.47023
																																				0.58144	0.53554	0.78377	0.66956	0.63131	0.47043
																																				0.58254	0.53471	0.78302	0.66929	0.63071	0.47177
																																				0.58297	0.53472	0.78372	0.67114	0.63087	0.47258
																																				0.5826	0.53565	0.78303	0.67279	0.63267	0.47255
																																				0.58261	0.53555	0.78362	0.67329	0.63077	0.47339
																																				0.58439	0.53626	0.78361	0.67441	0.63293	0.4726
																																				0.58439	0.53637	0.78452	0.67612	0.6317	0.47345
																																				0.58598	0.53749	0.78437	0.67641	0.63229	0.47353
																																				0.58853	0.53768	0.78647	0.67763	0.63276	0.47579
																																				0.58863	0.53792	0.78496	0.67766	0.63197	0.47505
																																				0.5894	0.53723	0.7852	0.67809	0.63235	0.47486
																																				0.59252	0.53901	0.78599	0.67831	0.63193	0.47645
																																				0.59354	0.53874	0.78722	0.68012	0.63196	0.47579
																																				0.59267	0.53865	0.786	0.67966	0.63181	0.47864
																																				0.59377	0.53902	0.78842	0.68056	0.63187	0.47843
																																				0.59426	0.53989	0.78784	0.68166	0.63304	0.47899
																																				0.59527	0.54084	0.78988	0.68269	0.63376	0.47972
																																				0.5939	0.5404	0.78761	0.68201	0.63286	0.48084
																																				0.59476	0.54037	0.78963	0.68349	0.6321	0.48169
																																				0.59716	0.54151	0.79133	0.6844	0.63376	0.48324
																																				0.59735	0.54002	0.79152	0.68295	0.63262	0.48381
																																				0.59951	0.54085	0.79278	0.68489	0.63285	0.485
																																				0.60088	0.54201	0.79369	0.68664	0.6336	0.4868
																																				0.60176	0.5422	0.79504	0.68671	0.6331	0.48663
																																				0.60232	0.54185	0.79689	0.68578	0.63277	0.48925
																																				0.60482	0.54272	0.79712	0.68723	0.63361	0.48956
																																				0.60403	0.54268	0.79739	0.68692	0.63267	0.49133
																																				0.60534	0.543	0.7992	0.68788	0.63423	0.49096
																																				0.60508	0.54255	0.79861	0.6887	0.63377	0.49285
																																				0.60417	0.54242	0.79862	0.6895	0.63483	0.49373
																																				0.60531	0.54248	0.7993	0.6915	0.63719	0.4952
																																				0.60599	0.54283	0.79973	0.69261	0.63733	0.49589
																																				0.6083	0.54513	0.80326	0.69564	0.6387	0.49816
																																				0.60633	0.54449	0.80126	0.69513	0.63844	0.49762
																																				0.60635	0.5441	0.80452	0.69613	0.63911	0.49855
																																				0.6061	0.54502	0.80528	0.6989	0.64093	0.50186
																																				0.60792	0.54454	0.8051	0.6984	0.64012	0.50314
																																				0.60608	0.54492	0.80734	0.69858	0.64203	0.50145
																																				0.60679	0.54494	0.80958	0.70096	0.64352	0.50521
																																				0.60596	0.54526	0.80877	0.7009	0.64342	0.50531
																																				0.60513	0.54594	0.81072	0.7025	0.64511	0.50568
																																				0.6055	0.54699	0.81065	0.70299	0.64711	0.50704
																																				0.60471	0.54519	0.80996	0.70193	0.6466	0.50961
																																				0.60516	0.54626	0.80971	0.70321	0.64795	0.50884
																																				0.60545	0.54696	0.81298	0.70412	0.64832	0.51042
																																				0.60275	0.54612	0.81101	0.70228	0.64828	0.51244
																																				0.60472	0.54829	0.81305	0.70336	0.64943	0.51339
																																				0.6052	0.54863	0.81337	0.70436	0.65076	0.5142
																																				0.60232	0.54792	0.81101	0.70068	0.64983	0.51627
																																				0.60227	0.54883	0.81187	0.70238	0.64973	0.51684
																																				0.60192	0.5481	0.81176	0.69993	0.65074	0.5189
																																				0.60091	0.54746	0.81251	0.69723	0.6488	0.52052
																																				0.60191	0.54852	0.81311	0.69611	0.64902	0.52192
																																				0.60721	0.54833	0.81391	0.69431	0.64946	0.52305
																																				0.61044	0.54894	0.81357	0.69436	0.64937	0.52236
																																				0.61445	0.54937	0.81503	0.69084	0.64866	0.52582
																																				0.61596	0.54918	0.81293	0.68791	0.64853	0.52758
																																				0.61836	0.55072	0.81322	0.68361	0.6478	0.52771
																																				0.61811	0.55006	0.81234	0.67839	0.6456	0.52891
																																				0.62016	0.5492	0.81259	0.675	0.64276	0.53131
																																				0.62275	0.55026	0.81385	0.66925	0.6424	0.53076
																																				0.62612	0.55093	0.81332	0.66401	0.64043	0.53239
																																				0.62611	0.55112	0.81181	0.65982	0.63961	0.53382
																																				0.62699	0.55135	0.81222	0.65457	0.63833	0.53601
																																				0.62601	0.55146	0.81054	0.64957	0.63523	0.53673
																																				0.626	0.55074	0.80884	0.64433	0.63165	0.53525
																																				0.62759	0.5517	0.81027	0.64061	0.63153	0.53845
																																				0.62837	0.55181	0.80983	0.63673	0.62989	0.54077
																																				0.62678	0.55266	0.80946	0.63236	0.62823	0.5411
																																				0.62662	0.55287	0.80894	0.6307	0.62674	0.5428
																																				0.62558	0.55226	0.80902	0.6261	0.62502	0.54388
																																				0.62366	0.5519	0.80797	0.62206	0.62204	0.54541
																																				0.62359	0.55325	0.80946	0.62118	0.62249	0.54525
																																				0.62314	0.55197	0.80855	0.61786	0.6204	0.54605
																																				0.62121	0.55172	0.80705	0.61505	0.61835	0.5471
																																				0.62062	0.55334	0.80834	0.6144	0.61795	0.54955
																																				0.61947	0.55344	0.80891	0.61334	0.61779	0.55088
																																				0.62056	0.55262	0.81108	0.61148	0.61668	0.55144
																																				0.61968	0.5536	0.8119	0.61006	0.61586	0.55159
																																				0.61625	0.55297	0.81066	0.60915	0.61501	0.55205
																																				0.61497	0.55317	0.81235	0.60876	0.61352	0.5543
																																				0.61693	0.55391	0.81327	0.60748	0.6146	0.55752
																																				0.6161	0.55431	0.81839	0.60669	0.61407	0.55697
																																				0.61504	0.55487	0.82029	0.60612	0.61366	0.55959
																																				0.61301	0.55499	0.82006	0.60592	0.61232	0.56106
																																				0.61166	0.55471	0.81897	0.60411	0.61156	0.5624
																																				0.6097	0.55449	0.81688	0.60369	0.61038	0.56308
																																				0.61118	0.5549	0.81889	0.60422	0.61039	0.56544
																																				0.61064	0.55353	0.81625	0.60278	0.61029	0.56466
																																				0.60873	0.55578	0.81796	0.60473	0.61038	0.56858
																																				0.60775	0.55578	0.8175	0.60335	0.60899	0.56976
																																				0.60623	0.55534	0.81536	0.60332	0.60855	0.57029
																																				0.60537	0.55523	0.81635	0.60363	0.60733	0.5692
																																				0.6035	0.55543	0.81834	0.60364	0.60716	0.5723
																																				0.60445	0.55545	0.82019	0.60243	0.60694	0.57393
																																				0.60271	0.5567	0.82032	0.60316	0.60639	0.57682
																																				0.60293	0.55809	0.8205	0.60378	0.60584	0.57687
																																				0.6049	0.55724	0.82075	0.60357	0.60661	0.57855
																																				0.60176	0.55707	0.82074	0.60286	0.60568	0.58083
																																				0.60138	0.55709	0.82018	0.60432	0.6056	0.58069
																																				0.59901	0.55606	0.8197	0.60375	0.60398	0.58066
																																				0.60084	0.55665	0.82059	0.60393	0.60597	0.58207
																																				0.60006	0.55658	0.822	0.60552	0.60613	0.58447
																																				0.59884	0.55669	0.82117	0.60388	0.60484	0.58375
																																				0.59808	0.55796	0.82432	0.60538	0.60562	0.58253
																																				0.59734	0.5571	0.82194	0.60505	0.60566	0.58826
																																				0.59642	0.55672	0.82169	0.60392	0.60491	0.58703
																																				0.59706	0.55721	0.82133	0.60615	0.60644	0.58958
																																				0.59598	0.55774	0.8212	0.60529	0.60581	0.59161
																																				0.59575	0.5568	0.82243	0.60602	0.60482	0.59054
																																				0.59504	0.55707	0.82322	0.60547	0.60503	0.58969
																																				0.59538	0.55723	0.82341	0.6078	0.60566	0.59143
																																				0.59338	0.55568	0.82335	0.60533	0.6052	0.59113
																																				0.59464	0.55724	0.82491	0.60889	0.60796	0.5953
																																				0.59384	0.55696	0.82356	0.60877	0.60691	0.5946
																																				0.59611	0.55746	0.82227	0.61014	0.60815	0.59641
																																				0.59499	0.55622	0.82098	0.61131	0.60769	0.596
																																				0.59273	0.55555	0.81908	0.61054	0.60746	0.59819
																																				0.59335	0.55617	0.81914	0.61007	0.60755	0.59872
																																				0.59432	0.55529	0.81692	0.61127	0.6081	0.60081
																																				0.59586	0.55666	0.8181	0.61114	0.60909	0.60099
																																				0.59719	0.55585	0.81974	0.61147	0.60847	0.60239
																																				0.60004	0.55502	0.81681	0.61152	0.60852	0.60301
																																				0.6017	0.55669	0.81851	0.61159	0.60872	0.60528
																																				0.60341	0.55563	0.81721	0.61061	0.60794	0.60591
																																				0.60311	0.55452	0.81754	0.61024	0.60723	0.60596
																																				0.60552	0.55498	0.81819	0.61001	0.60828	0.60874
																																				0.60673	0.55439	0.8183	0.60968	0.60663	0.60778
																																				0.60764	0.55398	0.81933	0.60931	0.60822	0.61016
																																				0.60948	0.55522	0.82003	0.6102	0.60742	0.61277
																																				0.6082	0.55432	0.82284	0.61048	0.60884	0.61011
																																				0.61114	0.55485	0.8246	0.60997	0.60893	0.61576
																																				0.61292	0.55546	0.82485	0.6104	0.60943	0.61664
																																				0.61068	0.55437	0.82225	0.61005	0.60675	0.61619
																																				0.61317	0.55442	0.82373	0.6109	0.60823	0.6171
																																				0.61337	0.55511	0.82264	0.61099	0.60929	0.62013
																																				0.61296	0.55366	0.82291	0.61104	0.60956	0.62121
																																				0.61425	0.55517	0.82684	0.61118	0.60959	0.6204
																																				0.61645	0.55544	0.83067	0.61197	0.61037	0.62198
																																				0.61544	0.55475	0.82991	0.61124	0.60847	0.6223
																																				0.61508	0.55451	0.82967	0.61222	0.60991	0.62362
																																				0.61788	0.55489	0.82983	0.6123	0.61	0.62465
																																				0.61551	0.55408	0.82988	0.61222	0.61076	0.62554
																																				0.61486	0.55333	0.82791	0.61202	0.61017	0.63585
																																				0.61512	0.55448	0.83153	0.61345	0.61212	0.62888
																																				0.61678	0.55557	0.83519	0.61405	0.61253	0.63275
																																				0.61525	0.55527	0.8359	0.61244	0.61149	0.63065
																																				0.61698	0.55517	0.83569	0.61301	0.6135	0.63279
																																				0.61525	0.55531	0.83287	0.61433	0.61395	0.63335
																																				0.61592	0.55472	0.83122	0.61342	0.61265	0.63489
																																				0.61558	0.55526	0.83149	0.6137	0.61368	0.63653
																																				0.61654	0.55441	0.83064	0.61497	0.61374	0.6358
																																				0.61735	0.55474	0.82939	0.61495	0.61426	0.63658
																																				0.61715	0.55435	0.82981	0.6147	0.61429	0.6385
																																				0.61663	0.55505	0.83023	0.61576	0.61439	0.64185
																																				0.61446	0.55502	0.83081	0.61521	0.61478	0.63869
																																				0.61634	0.55416	0.83054	0.61526	0.61363	0.64147
																																				0.61599	0.55482	0.83017	0.61596	0.61463	0.64198
																																				0.62039	0.55562	0.83047	0.61709	0.61457	0.64249
																																				0.62028	0.5554	0.82864	0.61611	0.61498	0.64397
																																				0.62155	0.55485	0.82866	0.61745	0.61665	0.64475
																																				0.62216	0.55553	0.82678	0.61621	0.61712	0.64522
																																				0.62243	0.55497	0.82538	0.61712	0.61719	0.64502
																																				0.62193	0.55559	0.82484	0.61817	0.61798	0.64841
																																				0.62261	0.55646	0.82394	0.61859	0.61756	0.64971
																																				0.62476	0.55709	0.826	0.6192	0.61955	0.65165
																																				0.62415	0.55691	0.8253	0.6193	0.61942	0.64992
																																				0.62293	0.55595	0.82521	0.6185	0.61959	0.65114
																																				0.62492	0.55603	0.82434	0.61878	0.61994	0.6527
																																				0.6233	0.55642	0.82586	0.61872	0.6198	0.66126
																																				0.62494	0.55601	0.82741	0.62001	0.62137	0.67067
																																				0.62753	0.5572	0.82823	0.62123	0.62297	0.67563
																																				0.62726	0.55723	0.83026	0.62163	0.62277	0.67819
																																				0.62887	0.55816	0.83278	0.62269	0.62408	0.68069
																																				0.62839	0.55743	0.83438	0.62199	0.62433	0.68177
																																				0.62949	0.55917	0.83382	0.62294	0.6255	0.68284
																																				0.62964	0.55717	0.83201	0.62206	0.62418	0.68422
																																				0.6317	0.55817	0.83378	0.62262	0.6247	0.68241
																																				0.63086	0.55835	0.83415	0.62303	0.62579	0.68323
																																				0.63038	0.5584	0.83326	0.62281	0.62556	0.68592
																																				0.63122	0.55843	0.83478	0.62405	0.62609	0.68765
																																				0.63204	0.55815	0.83442	0.62275	0.62609	0.68584
																																				0.63333	0.559	0.83588	0.62479	0.62715	0.68723
																																				0.6335	0.5597	0.83571	0.62493	0.62757	0.68894
																																				0.63288	0.5591	0.83734	0.62481	0.62777	0.69026
																																				0.63348	0.55903	0.83648	0.62467	0.62773	0.69214
																																				0.63399	0.55871	0.83523	0.62531	0.62757	0.69149
																																				0.63316	0.56006	0.83709	0.62604	0.62884	0.69188
																																				0.63402	0.5601	0.83859	0.62608	0.63072	0.69346
																																				0.63354	0.56003	0.8392	0.62687	0.63151	0.69472
																																				0.63476	0.56103	0.83988	0.62638	0.6313	0.6969
																																				0.63505	0.56129	0.84018	0.62746	0.63093	0.69872
																																				0.63376	0.56103	0.8378	0.62763	0.63063	0.69791
																																				0.6363	0.56234	0.83922	0.62773	0.63182	0.69999
																																				0.63597	0.56229	0.84184	0.62721	0.63131	0.70163
																																				0.63639	0.56166	0.84092	0.62718	0.63194	0.69896
																																				0.63516	0.5613	0.84173	0.62746	0.63169	0.70136
																																				0.63599	0.56199	0.8415	0.62725	0.63168	0.70142
																																				0.63633	0.56115	0.84239	0.62731	0.63257	0.70212
																																				0.63603	0.56083	0.84129	0.62713	0.63155	0.70251
																																				0.63605	0.56132	0.84163	0.62637	0.6314	0.70407
																																				0.63707	0.56246	0.84204	0.62784	0.63268	0.70329
																																				0.63612	0.56239	0.84332	0.62772	0.63314	0.70618
																																				0.63608	0.56258	0.84229	0.62749	0.6324	0.70596
																																				0.63743	0.56397	0.84356	0.62819	0.63342	0.71051
																																				0.63499	0.5633	0.84502	0.62775	0.63256	0.70942
																																				0.63433	0.56297	0.84621	0.62789	0.63342	0.71157
																																				0.63393	0.56376	0.8484	0.62674	0.63213	0.71218
																																				0.63463	0.56344	0.84913	0.62732	0.63368	0.71385
																																				0.6336	0.56371	0.84956	0.62733	0.63395	0.71434
																																				0.63459	0.56497	0.85098	0.62877	0.63275	0.71406
																																				0.63309	0.56471	0.85203	0.62876	0.63424	0.71693
																																				0.63185	0.56503	0.85291	0.62854	0.63429	0.7198
																																				0.63294	0.56567	0.8526	0.62884	0.6348	0.71896
																																				0.63167	0.56611	0.85138	0.62893	0.63538	0.71821
																																				0.63119	0.56512	0.85436	0.62814	0.63427	0.72057
																																				0.63101	0.56553	0.85305	0.62924	0.63542	0.72253
																																				0.63056	0.56504	0.85319	0.62805	0.63366	0.72182
																																				0.63002	0.56645	0.85318	0.62983	0.63525	0.72303
																																				0.62756	0.56618	0.8542	0.62902	0.63576	0.72522
																																				0.62941	0.56635	0.85321	0.62917	0.6353	0.72602
																																				0.62659	0.56711	0.85365	0.62982	0.63592	0.72901
																																				0.62615	0.56743	0.85456	0.63067	0.6353	0.73086
																																				0.62736	0.56791	0.85397	0.63112	0.63594	0.73081
																																				0.62637	0.56868	0.85278	0.6317	0.63745	0.73266
																																				0.62374	0.56887	0.85128	0.63145	0.6371	0.73407
																																				0.62326	0.56744	0.85031	0.63016	0.63647	0.7351
																																				0.62321	0.56761	0.84822	0.63141	0.63742	0.73408
																																				0.62298	0.56757	0.84832	0.631	0.63673	0.73577
																																				0.62068	0.56698	0.84655	0.63077	0.6366	0.7383
																																				0.62103	0.56752	0.84587	0.63218	0.63708	0.73772
																																				0.61934	0.56775	0.84642	0.63187	0.63764	0.74003
																																				0.61871	0.56845	0.84482	0.6311	0.63682	0.73998
																																				0.6185	0.56756	0.84493	0.63211	0.63698	0.74212
																																				0.61983	0.56754	0.84204	0.63359	0.6381	0.74444
																																				0.61775	0.56787	0.83995	0.63294	0.63768	0.74343
																																				0.61932	0.56928	0.84144	0.63387	0.63919	0.74356
																																				0.61762	0.56876	0.83856	0.63506	0.64031	0.74603
																																				0.61682	0.56814	0.83624	0.63343	0.63927	0.74594
																																				0.61798	0.56779	0.83502	0.63318	0.63937	0.75084
																																				0.61632	0.56773	0.83273	0.6356	0.64064	0.75199
																																				0.61455	0.56703	0.8292	0.63317	0.63968	0.75262
																																				0.61483	0.56759	0.82915	0.63487	0.63921	0.75488
																																				0.61602	0.5672	0.82708	0.63505	0.64098	0.75657
																																				0.61562	0.56734	0.82535	0.6359	0.64216	0.75687
																																				0.61386	0.56719	0.82234	0.63613	0.64198	0.75701
																																				0.61457	0.56813	0.82152	0.63624	0.64063	0.75927
																																				0.6132	0.56689	0.8195	0.63618	0.64168	0.76404
																																				0.61295	0.567	0.81649	0.63691	0.64133	0.76329
																																				0.61258	0.56698	0.81444	0.63687	0.64163	0.76355
																																				0.61234	0.5682	0.81367	0.63726	0.64293	0.76569
																																				0.61065	0.56695	0.81017	0.63575	0.64114	0.76552
																																				0.61108	0.56716	0.80784	0.63777	0.64303	0.76744
																																				0.61208	0.56815	0.80667	0.63778	0.64372	0.76906
																																				0.60941	0.56669	0.80241	0.63679	0.64317	0.77168
																																				0.61256	0.56761	0.80234	0.63912	0.64491	0.77269
																																				0.61067	0.56697	0.79843	0.63705	0.64306	0.77831
																																				0.61134	0.56686	0.79495	0.63905	0.64368	0.77605
																																				0.61037	0.56616	0.79386	0.63801	0.64458	0.77755
																																				0.61199	0.5672	0.79205	0.63944	0.64523	0.77924
																																				0.61023	0.56592	0.78818	0.63948	0.64548	0.78077
																																				0.61216	0.56674	0.78706	0.64045	0.64574	0.78436
																																				0.61116	0.56735	0.78577	0.64097	0.64736	0.78814
																																				0.61083	0.56696	0.78223	0.64107	0.64649	0.78966
																																				0.61146	0.5675	0.77839	0.64169	0.64729	0.79026
																																				0.61112	0.56724	0.77736	0.64023	0.64685	0.7927
																																				0.60996	0.5666	0.77479	0.64044	0.64831	0.79575
																																				0.60976	0.56655	0.77356	0.64282	0.64727	0.79625
																																				0.60924	0.5666	0.76963	0.64199	0.64678	0.79917
																																				0.61022	0.56749	0.76928	0.64221	0.64787	0.80158
																																				0.60939	0.5667	0.76687	0.64252	0.64871	0.80219
																																				0.60967	0.56672	0.76516	0.64386	0.64876	0.80503
																																				0.61191	0.56713	0.76555	0.64512	0.64952	0.80902
																																				0.61071	0.56676	0.76247	0.6446	0.6492	0.81134
																																				0.60901	0.56644	0.75799	0.64444	0.64952	0.81452
																																				0.61057	0.56692	0.75798	0.64558	0.6512	0.81771
																																				0.61009	0.56644	0.7555	0.6455	0.65058	0.81942
																																				0.6088	0.5663	0.75257	0.64454	0.64991	0.82313
																																				0.60997	0.56646	0.75375	0.64442	0.65067	0.82366
																																				0.60819	0.56632	0.75193	0.64577	0.65028	0.82568
																																				0.60897	0.56576	0.74948	0.64593	0.65069	0.82756
																																				0.61087	0.56603	0.74973	0.64606	0.65189	0.8286
																																				0.60913	0.56589	0.74939	0.6473	0.65254	0.83046
																																				0.6069	0.56589	0.74741	0.64674	0.65133	0.83109
																																				0.60865	0.56654	0.74763	0.64787	0.65421	0.83313
																																				0.60835	0.5651	0.74409	0.64794	0.65271	0.83226
																																				0.60844	0.56565	0.74578	0.64779	0.65332	0.83245
																																				0.60693	0.56554	0.74428	0.64729	0.65208	0.83514
																																				0.60885	0.56636	0.74394	0.64914	0.6538	0.837
																																				0.60827	0.56726	0.74434	0.64922	0.65519	0.8365
																																				0.60564	0.5658	0.74143	0.64894	0.65353	0.83605
																																				0.60854	0.56638	0.74186	0.65156	0.654	0.83974
																																				0.6065	0.56662	0.74154	0.64972	0.65417	0.84085
																																				0.60623	0.56563	0.74106	0.64895	0.65439	0.84189
																																				0.60758	0.56624	0.7413	0.65046	0.65605	0.84368
																																				0.60673	0.56579	0.73975	0.64935	0.65341	0.84358
																																				0.6052	0.56629	0.74026	0.65074	0.65522	0.84435
																																				0.60487	0.565	0.73936	0.64988	0.654	0.84635
																																				0.6043	0.56552	0.73792	0.64867	0.65435	0.84605
																																				0.60565	0.56624	0.73909	0.65059	0.65636	0.8464
																																				0.60477	0.56551	0.73722	0.65027	0.65494	0.84637
																																				0.60531	0.56612	0.7386	0.65017	0.65496	0.84803
																																				0.60439	0.56534	0.73728	0.65007	0.65345	0.847
																																				0.60501	0.56592	0.73772	0.64975	0.65431	0.84878
																																				0.60415	0.5665	0.73675	0.65164	0.6567	0.8499
																																				0.60322	0.56531	0.73695	0.65045	0.65455	0.85051
																																				0.60169	0.56601	0.73513	0.64912	0.6544	0.84892
																																				0.60389	0.56564	0.73553	0.64933	0.65579	0.85322
																																				0.60344	0.56471	0.7361	0.64972	0.65297	0.85309
																																				0.60312	0.56555	0.73606	0.65165	0.65581	0.85241
																																				0.60273	0.56497	0.73461	0.65027	0.65432	0.85222
																																				0.6025	0.56609	0.73516	0.65168	0.65457	0.85581
																																				0.60294	0.56573	0.7361	0.65151	0.65426	0.85465
																																				0.60117	0.56439	0.73391	0.64892	0.65211	0.85773
																																				0.60081	0.56562	0.73323	0.64931	0.65426	0.85358
																																				0.60044	0.56471	0.73233	0.64963	0.65351	0.85549
																																				0.59992	0.56445	0.73113	0.65039	0.65386	0.85879
																																				0.60194	0.56644	0.73531	0.65091	0.65589	0.86138
																																				0.60225	0.56562	0.73252	0.65126	0.65491	0.86108
																																				0.60087	0.56556	0.73352	0.65202	0.65481	0.86063
																																				0.60137	0.56509	0.73169	0.65104	0.65432	0.86277
																																				0.60076	0.56454	0.73298	0.65156	0.65414	0.86367
																																				0.60114	0.56539	0.73129	0.65095	0.65532	0.86568
																																				0.60114	0.56554	0.73148	0.65147	0.65498	0.86642
																																				0.59875	0.56415	0.73051	0.65013	0.65422	0.86608
																																				0.6002	0.56398	0.73141	0.65033	0.65376	0.86259
																																				0.60096	0.56361	0.7307	0.64929	0.6534	0.86442
																																				0.60262	0.56391	0.73151	0.65059	0.65431	0.86675
																																				0.59882	0.56257	0.72989	0.64973	0.65264	0.86696
																																				0.59959	0.56438	0.73055	0.64958	0.65322	0.86908
																																				0.59987	0.5643	0.72845	0.65036	0.65342	0.8697
																																				0.59904	0.56493	0.72925	0.65215	0.65421	0.87734
																																				0.59384	0.56265	0.72563	0.65009	0.65306	0.85169
																																				0.59318	0.56202	0.74513	0.64902	0.65481	0.83727
																																				0.60061	0.56617	0.75187	0.65011	0.65579	0.79701
																																				0.59552	0.56784	0.73497	0.65191	0.65504	0.85794
																																				0.59656	0.56609	0.72743	0.65328	0.65522	0.87412
																																				0.5973	0.56358	0.72591	0.65024	0.65347	0.87333
																																				0.59546	0.56239	0.7235	0.64963	0.65364	0.87504
																																				0.59614	0.5645	0.72163	0.65063	0.6541	0.87736
																																				0.5965	0.56225	0.72291	0.65046	0.65168	0.87509
																																				0.59733	0.56221	0.72289	0.65038	0.6542	0.87775
																																				0.59677	0.56289	0.72289	0.65143	0.65363	0.87856
																																				0.59758	0.56568	0.72161	0.65228	0.65452	0.88379
																																				0.59993	0.56465	0.72046	0.65358	0.65515	0.89529
																																				0.58665	0.56019	0.72773	0.64836	0.65039	0.89135
																																				0.59114	0.56257	0.72071	0.65245	0.65334	0.90024
																																				0.59472	0.56339	0.71811	0.65358	0.65569	0.90435
																																				0.59636	0.56531	0.72017	0.65523	0.65762	0.90333
																																				0.59767	0.56488	0.72161	0.65583	0.65642	0.90627
																																				0.59787	0.5663	0.72125	0.65619	0.65719	0.90497
																																				0.59746	0.56562	0.72115	0.65621	0.65808	0.90843
																																				0.59689	0.56629	0.72107	0.6564	0.65977	0.90916
																																				0.59927	0.56783	0.7215	0.65633	0.65933	0.91157
																																				0.59957	0.56891	0.72362	0.65838	0.66092	0.91258
																																				0.59946	0.56892	0.72159	0.65691	0.66078	0.91259
																																				0.59977	0.56785	0.72155	0.65732	0.65876	0.91316
																																				0.59944	0.56819	0.72025	0.65651	0.65944	0.91296
																																				0.59949	0.56908	0.71852	0.658	0.65971	0.91569
																																				0.59928	0.56929	0.71739	0.65703	0.66068	0.91758
																																				0.60131	0.57088	0.72002	0.66041	0.66067	0.91818
																																				0.60028	0.57036	0.71778	0.658	0.66039	0.92038
																																				0.59923	0.56995	0.71666	0.65966	0.66066	0.91986
																																				0.60172	0.5702	0.71661	0.66063	0.6614	0.92229
																																				0.60032	0.56901	0.71612	0.6572	0.65983	0.92239
																																				0.60001	0.56917	0.71567	0.65858	0.65995	0.92208
																																				0.60067	0.56954	0.71604	0.65844	0.66063	0.92495
																																				0.59845	0.56905	0.7147	0.65937	0.65941	0.92699
																																				0.59969	0.56981	0.7181	0.65879	0.66072	0.92867
																																				0.60032	0.57096	0.71606	0.66054	0.66061	0.92859
																																				0.59947	0.56965	0.7145	0.65872	0.66121	0.93173
																																				0.60033	0.57065	0.71616	0.659	0.66047	0.9313
																																				0.60325	0.57099	0.71585	0.65963	0.66202	0.93298
																																				0.60141	0.57109	0.71578	0.66134	0.66143	0.93404
																																				0.60005	0.57143	0.71589	0.65965	0.66114	0.93379
																																				0.60227	0.5711	0.71486	0.66056	0.66273	0.93719
																																				0.60336	0.57016	0.71507	0.65973	0.6631	0.93782
																																				0.60094	0.57132	0.71549	0.66028	0.66179	0.93958
																																				0.603	0.57183	0.71552	0.66019	0.66138	0.94099
																																				0.60212	0.57254	0.71769	0.66145	0.66322	0.94321
																																				0.60203	0.57156	0.71536	0.66063	0.66167	0.94165
																																				0.60324	0.57184	0.71457	0.66023	0.66214	0.94157
																																				0.60389	0.57143	0.71384	0.66121	0.66268	0.94515
																																				0.60152	0.57127	0.715	0.66014	0.66165	0.94454
																																				0.60167	0.57185	0.71438	0.66176	0.66098	0.94229
																																				0.60227	0.57252	0.71552	0.66095	0.66269	0.94443
																																				0.60147	0.57214	0.71507	0.66026	0.66221	0.94567
																																				0.60213	0.57226	0.71518	0.66088	0.66074	0.94733
																																				0.60206	0.57228	0.71531	0.66117	0.66148	0.94616
																																				0.60221	0.57229	0.71377	0.65957	0.66287	0.94484
																																				0.6022	0.57202	0.71455	0.65899	0.66089	0.94512
																																				0.60282	0.57357	0.71564	0.65997	0.66269	0.95045
																																				0.6031	0.57273	0.7133	0.66009	0.66293	0.94898
																																				0.60287	0.57318	0.71281	0.66082	0.66292	0.9507
																																				0.60327	0.57232	0.71358	0.66137	0.66295	0.95738
																																				0.6024	0.5725	0.71244	0.661	0.66435	0.9575
																																				0.60299	0.57333	0.71454	0.66207	0.66387	0.96243
																																				0.60407	0.57378	0.71466	0.66166	0.66461	0.96945
																																				0.60385	0.57384	0.71392	0.66202	0.66379	0.96773
																																				0.60337	0.57434	0.71412	0.66236	0.66424	0.9624
																																				0.60494	0.57369	0.71537	0.6623	0.66405	0.96184
																																				0.6036	0.57433	0.71556	0.66036	0.66498	0.9629
																																				0.60276	0.57509	0.71608	0.66119	0.66534	0.95793
																																				0.6019	0.57405	0.71297	0.66096	0.66377	0.95862
																																				0.60373	0.57391	0.71389	0.66149	0.66528	0.96005
																																				0.60453	0.57487	0.71424	0.66344	0.66504	0.96181
																																				0.60233	0.57404	0.71276	0.6624	0.6659	0.96402
																																				0.6032	0.57527	0.71338	0.66233	0.66555	0.96307
																																				0.60248	0.57548	0.7118	0.66387	0.66585	0.96766
																																				0.60255	0.57561	0.71428	0.66337	0.66542	0.96847
																																				0.60383	0.57678	0.71419	0.66449	0.66612	0.96977
																																				0.60334	0.57603	0.71415	0.6639	0.66664	0.96997
																																				0.60146	0.57565	0.71205	0.66354	0.66726	0.97337
																																				0.60514	0.57703	0.71393	0.66681	0.6684	0.97395
																																				0.6045	0.57607	0.71309	0.66608	0.66821	0.97781
																																				0.60219	0.57757	0.71509	0.66575	0.66663	0.97806
																																				0.60363	0.5772	0.71453	0.6655	0.6677	0.97619
																																				0.60366	0.57684	0.71085	0.66582	0.6671	0.97546
																																				0.60278	0.57513	0.71186	0.66428	0.66643	0.97616
																																				0.60413	0.57418	0.71028	0.66507	0.66686	0.97711
																																				0.60102	0.57582	0.71205	0.66695	0.66912	0.98368
																																				0.60279	0.57881	0.71334	0.66858	0.6699	0.98564
																																				0.60338	0.57796	0.71365	0.66778	0.66937	0.98644
																																				0.60162	0.57852	0.71158	0.66948	0.66999	0.98497
																																				0.60205	0.57805	0.71168	0.66813	0.66877	0.98417
																																				0.60345	0.57917	0.71448	0.66767	0.67098	0.98808
																																				0.60408	0.57872	0.71551	0.66789	0.67048	0.98604
																																				0.6034	0.57999	0.71532	0.66916	0.67054	0.9883
																																				0.60371	0.5785	0.71606	0.66804	0.66996	0.98832
																																				0.60245	0.58043	0.71613	0.66802	0.66985	0.99125
																																				0.60489	0.57931	0.71712	0.66863	0.6711	0.99686
																																				0.60342	0.58018	0.71823	0.66904	0.67145	1.00063
																																				0.60445	0.58227	0.71755	0.67098	0.67182	0.99308
																																				0.60683	0.58278	0.71825	0.67151	0.67334	0.99443
																																				0.6056	0.58151	0.71542	0.67093	0.67244	0.99405
																																				0.60571	0.58285	0.71764	0.67246	0.67279	0.99858
																																				0.60378	0.58232	0.71714	0.67042	0.67319	0.99806
																																				0.60555	0.58257	0.71769	0.67274	0.67472	0.99675
																																				0.60608	0.58352	0.7174	0.67261	0.67347	0.99857
																																				0.60491	0.58494	0.71903	0.67273	0.67403	1.00162
																																				0.60622	0.58514	0.71999	0.67343	0.6756	1.00192
																																				0.6062	0.5853	0.71867	0.67534	0.67496	1.00096
																																				0.60502	0.58539	0.71931	0.67478	0.67714	1.00436
																																				0.60625	0.58631	0.71846	0.67506	0.67589	1.00368
																																				0.60816	0.58542	0.72032	0.67562	0.67637	1.00642
																																				0.60539	0.58668	0.71956	0.67604	0.6762	1.00361
																																				0.60715	0.58726	0.71958	0.67574	0.67695	1.00659
																																				0.60812	0.5875	0.71964	0.67787	0.6781	1.01232
																																				0.60597	0.58808	0.72028	0.67563	0.67646	1.01004
																																				0.60646	0.58814	0.72105	0.67599	0.67691	1.0128
																																				0.6074	0.58866	0.7199	0.67596	0.67752	1.01125
																																				0.60669	0.58748	0.71964	0.67666	0.67595	1.01029
																																				0.6056	0.58932	0.72009	0.67671	0.67922	1.01262
																																				0.60762	0.59001	0.72103	0.67773	0.6788	1.01202
																																				0.60653	0.59024	0.71933	0.67756	0.67842	1.01573
																																				0.60684	0.58922	0.72046	0.67617	0.67763	1.01559
																																				0.60789	0.59087	0.72229	0.67808	0.68011	1.01683
																																				0.60632	0.59168	0.72216	0.6778	0.67776	1.01917
																																				0.60755	0.5952	0.72211	0.67781	0.67893	1.01806
																																				0.60787	0.60055	0.72428	0.67992	0.68102	1.02103
																																				0.6071	0.60248	0.72359	0.68021	0.68092	1.02011
																																				0.60715	0.60618	0.7261	0.68016	0.68054	1.02283
																																				0.60752	0.60815	0.7246	0.67956	0.68047	1.02349
																																				0.60884	0.61008	0.726	0.68163	0.68237	1.02429
																																				0.60771	0.61225	0.72535	0.68151	0.68084	1.02687
																																				0.60923	0.614	0.72882	0.68203	0.68219	1.02837
																																				0.60966	0.61691	0.72687	0.6813	0.68278	1.02805
																																				0.6085	0.61648	0.72859	0.68063	0.68234	1.02913
																																				0.60958	0.61781	0.7288	0.68207	0.68327	1.03051
																																				0.6092	0.6185	0.72876	0.68249	0.68286	1.03246
																																				0.60988	0.61812	0.72737	0.68149	0.68143	1.03067
																																				0.60985	0.62165	0.73136	0.68328	0.68286	1.03266
																																				0.6099	0.62193	0.72943	0.68355	0.68498	1.03487
																																				0.61	0.62291	0.73019	0.68445	0.68542	1.03474
																																				0.60905	0.62378	0.73097	0.68307	0.68261	1.03153
																																				0.61092	0.62514	0.73205	0.68439	0.68558	1.03312
																																				0.61005	0.62571	0.73228	0.68429	0.68566	1.03523
																																				0.6097	0.62656	0.73122	0.68395	0.68462	1.03634
																																				0.61001	0.62927	0.73322	0.68561	0.68552	1.03362
																																				0.60978	0.63101	0.73271	0.68737	0.68843	1.03593
																																				0.60994	0.63023	0.73241	0.68632	0.68515	1.04011
																																				0.61106	0.63225	0.73181	0.68618	0.68695	1.04001
																																				0.61147	0.63289	0.73271	0.68748	0.68777	1.03706
																																				0.61074	0.63475	0.73255	0.68731	0.68788	1.03996
																																				0.61265	0.63479	0.73287	0.68803	0.68756	1.0392
																																				0.61226	0.63689	0.73338	0.68962	0.6891	1.04034
																																				0.61097	0.6382	0.73375	0.68848	0.6891	1.03777
																																				0.61093	0.63824	0.73433	0.6881	0.68756	1.04081
																																				0.61227	0.63983	0.73457	0.6906	0.68884	1.04263
																																				0.61204	0.64007	0.73462	0.69087	0.68942	1.04097
																																				0.61169	0.641	0.73395	0.69147	0.68975	1.04412
																																				0.61305	0.642	0.73438	0.69147	0.69062	1.04353
																																				0.61136	0.64104	0.73336	0.69202	0.68993	1.04064
																																				0.61137	0.64374	0.73313	0.69283	0.69244	1.0441

## Sheet: Figure 1B
Figure 1B
	Fraction of Oscillating Cells
	WT	0.26	0.5	0.3	0.57
	IRBIT-/-	0.78	0.82	0.75	0.65
	Area Under the Curve
	WT	8.00655	3.46595	12.1018	2.30676	9.03582	13.2464	6.03695	3.11153	15.1601	18.1202	11.3179	1.03139	6.69632	3.38605	1.49783
	IRBIT-/-	3.04227	3.22282	10.4907	5.85626	19.9643	17.7597	11.0169	8.59446	8.00745	21.3725	23.2223	17.4275	19.0882	21.9173	25.2807	16.6874	23.1639	2.46849	18.3465

## Sheet: Figure 1C
Figure 1C
	0.1 Ratio (340/380)
	Time	WT parotid Acini																																IRAI4:BU303BIT-/- parotid Acini
	4.1645	0.051874	0.057511	0.041111	0.034547	0.065499	0.027572	0.022254	0.003379	0.002106	0.010401	0.009487	0.01882	0.013269	0.020249	0.006477	0.001641	0.002008	0.004771	0.004945	0.004762	0.009332	0.009501	0.036416	0.01163	0.023968	0.037111	0.017623	0.03701	0.013759	0.039476	0.005754	0.003656	0.00362	0.00695	-0.000391198	0.00142	0.000304579	0.0041	-0.00131	-0.0056	-0.00352	-0.00472	0.000784805	0.00254	0.00233	0.00113	-0.01408	0.00206
	4.19783	0.051776	0.057287	0.040788	0.034396	0.065162	0.027328	0.021692	0.002725	0.001667	0.010149	0.00907	0.017802	0.012047	0.018872	0.005994	0.000941	0.001631	0.004118	0.004339	0.004531	0.012623	0.011002	0.036889	0.013893	0.025799	0.036374	0.018772	0.036988	0.013827	0.039652	0.006603	0.007895	0.00403	0.00813	7.41228e-05	0.0018	0.000594711	0.0049	-0.000871618	-0.00592	-0.00343	-0.00449	0.00106	0.00257	0.00274	0.00183	-0.0206	-0.00738
	4.23117	0.0514	0.057393	0.040585	0.033584	0.064771	0.027095	0.021125	0.00286	0.0016	0.009694	0.008361	0.01918	0.013251	0.019308	0.006096	0.00034	0.001976	0.003836	0.004342	0.003624	0.011553	0.010914	0.036326	0.01348	0.025506	0.037056	0.01809	0.036937	0.013672	0.040184	0.006679	0.00662	0.00458	0.00793	0.000375437	0.002	0.000774838	0.00481	-0.000342294	-0.00511	-0.00318	-0.00428	0.00111	0.00211	0.00211	0.0014	-0.01599	0.00332
	4.2645	0.052753	0.059278	0.042227	0.035556	0.065955	0.028887	0.021967	0.003677	0.002579	0.010786	0.010156	0.017736	0.013316	0.019166	0.00575	0.002072	0.002368	0.005104	0.004739	0.00584	0.013288	0.011449	0.036249	0.014427	0.025718	0.037083	0.018599	0.037646	0.012415	0.039235	0.004984	0.005688	0.00415	0.00667	0.000476751	0.00222	0.0012	0.00509	-0.000141969	-0.00437	-0.00248	-0.00309	0.000861699	0.00224	0.0021	0.00137	-0.01296	0.00145
	4.29783	0.052148	0.058132	0.04112	0.033969	0.064866	0.027077	0.020721	0.003275	0.001894	0.010133	0.008897	0.018213	0.013466	0.01862	0.00603	0.000905	0.001571	0.004257	0.004411	0.004179	0.01278	0.011891	0.035415	0.014	0.025194	0.037094	0.018262	0.037112	0.013063	0.040208	0.004192	0.005319	0.00402	0.0062	0.000461072	0.00197	0.00112	0.00485	-9.86384e-05	-0.00381	-0.00212	-0.00303	0.000513745	0.00165	0.00148	0.000946965	-0.0109	0.00236
	4.33117	0.053344	0.059764	0.042449	0.03576	0.066974	0.028842	0.02158	0.004696	0.002306	0.011239	0.009685	0.0185	0.014042	0.018776	0.005716	0.001412	0.002384	0.00468	0.004591	0.00469	0.009018	0.008295	0.033523	0.010911	0.022063	0.036301	0.015874	0.03681	0.012421	0.039445	0.003423	0.006462	0.004	0.0055	-0.000731614	0.00096713	-0.000102775	0.00342	-0.00142	-0.0033	-0.00169	-0.00271	-5.2063e-05	0.000936134	0.00142	0.000721982	-0.01926	-0.00576
	4.3645	0.052955	0.059462	0.042262	0.034604	0.065323	0.028449	0.020657	0.003986	0.002417	0.010579	0.009065	0.017975	0.013294	0.018308	0.005721	0.001679	0.001937	0.004177	0.004713	0.00452	0.011931	0.010772	0.034233	0.01318	0.024299	0.037869	0.017457	0.036046	0.012988	0.040083	0.00458	0.004436	0.00392	0.00707	0.000594701	0.00223	0.00161	0.00494	-0.00016799	-0.00455	-0.00316	-0.00256	0.00091607	0.00137	0.00111	0.000924521	-0.01805	-0.00144
	4.39783	0.052477	0.059164	0.042291	0.034645	0.06582	0.028107	0.019653	0.003958	0.001562	0.009616	0.0083	0.0177	0.012466	0.017656	0.004667	0.000878	0.001431	0.003569	0.003351	0.00383	0.011622	0.010373	0.032401	0.012614	0.02313	0.035998	0.01608	0.036816	0.012378	0.038929	0.003025	0.007427	0.00369	0.0063	0.000782021	0.00193	0.00135	0.00479	-0.000151659	-0.0027	-0.00139	-0.00171	-6.3534e-05	0.000577391	0.000809037	0.000480774	-0.00472	0.00417
	4.43117	0.053367	0.060213	0.04284	0.035496	0.066563	0.028731	0.020527	0.005136	0.002529	0.010431	0.009314	0.019029	0.013958	0.018267	0.006546	0.001615	0.002068	0.004226	0.004577	0.003959	0.00975	0.009231	0.031467	0.011341	0.021687	0.037223	0.015408	0.036215	0.012445	0.039988	0.001597	0.004391	0.00339	0.0067	0.000100336	0.00147	0.000674612	0.00438	-0.000582334	-0.0026	-0.00164	-0.00184	-6.7574e-05	0.00051109	0.000429207	0.000263282	-0.0056	0.00652
	4.4645	0.051527	0.05952	0.041571	0.033972	0.066305	0.028256	0.018364	0.003785	0.001358	0.008972	0.008079	0.017762	0.012625	0.01678	0.004843	0.000242	0.001406	0.00337	0.003635	0.003246	0.01048	0.009827	0.031115	0.011869	0.022091	0.035135	0.015658	0.035408	0.011744	0.037613	0.003468	0.004371	0.0024	0.00511	-0.00057235	0.00144	0.000436739	0.00377	-0.00068301	-0.00279	-0.00148	-0.00193	0.000580528	0.000587341	0.000714173	0.000685314	-0.007	0.00799
	4.49783	0.054575	0.060385	0.043362	0.035111	0.067019	0.027792	0.01986	0.005326	0.002285	0.010002	0.009253	0.019227	0.013284	0.018103	0.006341	0.001019	0.002417	0.004005	0.004455	0.003328	0.007971	0.006892	0.029559	0.009393	0.019555	0.034967	0.014228	0.035205	0.011999	0.036875	0.001079	0.00536	0.0037	0.00384	0.00012797	0.00118	0.000624871	0.00369	-0.000767679	-0.00249	-0.00186	-0.00171	-0.00034819	-0.00055986	-0.00010355	-0.00035041	-0.01347	-0.009
	4.53117	0.053935	0.061291	0.043232	0.035766	0.066474	0.029613	0.019255	0.005257	0.00231	0.010185	0.008802	0.017696	0.012136	0.016713	0.005527	0.001324	0.001873	0.004308	0.004036	0.004406	0.008756	0.007948	0.029085	0.009742	0.019046	0.033953	0.013692	0.035333	0.011247	0.036029	0.000454	0.004621	0.00343	0.00515	0.000253285	0.0015	0.001	0.00445	0.000105646	-0.00189	-0.00165	-0.00156	-0.00079321	-0.00029672	-0.00031215	-0.0006062	-0.00227	0.00584
	4.5645	0.05528	0.062136	0.044483	0.036111	0.067271	0.028697	0.019563	0.006203	0.002911	0.010676	0.009361	0.01894	0.013274	0.017261	0.006446	0.001419	0.002238	0.003969	0.004437	0.003548	0.009243	0.008506	0.029357	0.010219	0.020323	0.034528	0.014941	0.034322	0.010346	0.035929	-0.00023	0.003193	0.00192	0.00373	-0.000324401	0.000891506	0.000715126	0.0035	-0.00046903	-0.00159	-0.00115	-0.00143	0.00117	0.000300334	0.000531291	0.00066007	0.00129	0.01186
	4.59783	0.056362	0.06168	0.043133	0.035928	0.067079	0.02924	0.018646	0.005308	0.001487	0.009129	0.008654	0.018048	0.012476	0.016487	0.005879	0.000425	0.001931	0.003452	0.003855	0.002943	0.006899	0.006525	0.02689	0.008356	0.017383	0.034238	0.012336	0.03366	0.009966	0.034445	-0.00063	0.003613	0.00182	0.0025	-0.00014908	0.000968136	0.000719258	0.00347	-0.000426699	-0.00146	-0.00101	-0.00101	0.000155382	-0.00014482	-0.00036651	3.85176e-06	-0.01353	-0.0072
	4.63117	0.057032	0.062139	0.04333	0.035811	0.067227	0.02869	0.017964	0.005961	0.001533	0.009441	0.00844	0.018811	0.01243	0.016611	0.005864	0.000183	0.00139	0.002799	0.00367	0.003108	0.007962	0.006674	0.025984	0.008839	0.017638	0.033586	0.012916	0.033054	0.009556	0.033769	-0.00151	0.00277	0.0026	0.00396	0.000488234	0.00153	0.00122	0.00397	0.000449625	-0.00099	-0.00084	-0.00039	-0.00026333	-0.00038411	-0.00109	-0.00077858	-0.00979	0.0003033
	4.6645	0.057407	0.062341	0.043352	0.035873	0.066443	0.029527	0.01761	0.005776	0.00121	0.0094	0.007931	0.016672	0.011141	0.015309	0.00414	0.000346	0.00102	0.003293	0.002899	0.003194	0.008125	0.007142	0.025939	0.009086	0.017933	0.032027	0.013397	0.033308	0.008847	0.032103	-0.00121	0.001606	0.00184	0.00228	0.000406548	0.0013	0.000719512	0.00367	3.59498e-05	-0.00026	0.00025	-1.7e-05	-0.00037472	-0.00059065	-0.00061539	-0.00035809	0.00316	0.00926
	4.69783	0.058843	0.063151	0.044248	0.036099	0.067314	0.029661	0.017963	0.006521	0.002186	0.009876	0.008923	0.018187	0.012202	0.016304	0.005535	0.000651	0.001695	0.003305	0.003948	0.002909	0.009669	0.007996	0.025221	0.010392	0.01868	0.031588	0.013721	0.033612	0.007622	0.031006	-0.00216	0.001724	0.000529	-0.000868287	-0.000660131	0.000327013	0.000197644	0.00267	-0.000466719	2.72e-05	9.97e-05	-0.0003	-7.2728e-05	-0.00073082	-0.00109	-0.00059419	1.18217e-05	0.00636
	4.73117	0.059379	0.06389	0.044313	0.03604	0.066696	0.030017	0.018075	0.006611	0.002371	0.010073	0.00848	0.016966	0.010851	0.014471	0.004417	0.001149	0.001556	0.003625	0.003546	0.004004	0.008903	0.007793	0.024653	0.009435	0.017064	0.0322	0.012876	0.031182	0.007424	0.029181	-0.00473	0.000227	3.9e-05	0.000647334	-0.000606817	0.000589636	0.000264772	0.00239	-0.000619895	-0.00014	0.000472	-0.0002	0.000235667	-0.00028016	-0.00025832	0.000101972	-0.00886	-0.00585
	4.7645	0.05813	0.063582	0.043278	0.034588	0.065796	0.02825	0.016819	0.006063	0.001202	0.009076	0.007768	0.017172	0.010977	0.014442	0.004896	-2.1e-05	0.001543	0.002593	0.003149	0.001375	0.005176	0.004357	0.022053	0.006416	0.014336	0.030452	0.010772	0.032862	0.006997	0.026984	-0.00401	0.001513	-0.00101	-0.00165	-0.00181	-0.000180741	-0.000586101	0.00137	-0.00129	-0.00047	-0.00053	-9.9e-05	3.68483e-05	-0.0006778	-0.00123	-0.00058596	-0.00332	-0.00261
	4.79783	0.058926	0.063474	0.043427	0.035011	0.0669	0.02919	0.016265	0.00586	0.000979	0.008976	0.007141	0.016067	0.010543	0.013951	0.003989	-0.00013	0.000507	0.002299	0.002373	0.002202	0.008695	0.007875	0.022556	0.008912	0.016627	0.030921	0.012192	0.032175	0.005822	0.027097	-0.00541	0.000432	-0.00039	0.000740584	-0.000279682	0.00060189	0.000577031	0.00263	-9.07395e-05	-0.00058	-0.00052	0.000218	-0.00040787	-0.00131	-0.00193	-0.00109	-0.01264	-0.00918
	4.83117	0.060272	0.064168	0.044136	0.035732	0.066296	0.028941	0.016698	0.006943	0.001383	0.009269	0.007763	0.017014	0.011106	0.015121	0.005035	0.000309	0.001601	0.002769	0.003114	0.002026	0.006445	0.005358	0.021102	0.006775	0.013668	0.029306	0.010585	0.03232	0.004984	0.025525	-0.00584	9.9e-05	-0.00101	-0.000435795	-0.000898867	0.000104513	-0.000313842	0.00162	-0.000775415	0.000731	0.000886	6.24e-05	-0.00015883	-0.00126	-0.00169	-0.00089532	0.00113	0.00525
	4.8645	0.06085	0.064506	0.043893	0.035336	0.066731	0.029894	0.015918	0.006661	0.001238	0.008969	0.007157	0.01614	0.009747	0.013335	0.004142	7.91e-06	0.000994	0.002615	0.002758	0.001977	0.006075	0.005749	0.021	0.00674	0.013974	0.030956	0.010974	0.031257	0.004468	0.025181	-0.00548	-3.2e-05								0.000429	-0.00041	0.000315						0.00369
	4.89783	0.060433	0.064363	0.043754	0.035123	0.066149	0.028188	0.015283	0.006433	0.000774	0.008623	0.007228	0.015524	0.010142	0.013	0.004924	-0.00044	0.000811	0.002387	0.002574	0.00119	0.005574	0.004445	0.019474	0.006125	0.012609	0.027502	0.009776	0.031514	0.004178	0.02328	-0.00825	0.002092	-0.00144	0.000595454	0.000254767	0.000809766	0.000795418	0.00261	0.00040324	0.000807	-4.8e-05	0.000882	-0.00033718	-0.00159	-0.00184	-0.00095233	-0.00423	-0.00756
	4.93117	0.060221	0.06452	0.044062	0.035615	0.065603	0.029197	0.014799	0.006759	0.000933	0.008729	0.006439	0.014914	0.008984	0.012323	0.003813	-2.3e-05	0.000591	0.002319	0.00239	0.002036	0.008402	0.007198	0.020616	0.008065	0.014695	0.028303	0.011846	0.030638	0.00351	0.022206	-0.00996	0.000299	-0.00218	0.000331075	-0.000303918	0.00068239	0.000589545	0.00183	0.000581565	0.00233	0.00183	0.00168	-0.0006093	-0.00152	-0.00204	-0.00118	0.00695	0.00869
	4.9645	0.061773	0.064565	0.044207	0.035156	0.065151	0.028114	0.014238	0.006565	0.000969	0.007996	0.006481	0.015617	0.009497	0.013314	0.004768	-0.00055	0.000576	0.001576	0.002631	0.000801	0.007641	0.006453	0.018936	0.007948	0.013994	0.026739	0.010685	0.029873	0.00302	0.020901	-0.00708	0.000158	-0.00263	-0.000343304	-0.000445604	0.000545013	0.000100672	0.0014	4.58892e-05	0.0017	0.000982	0.0019	-0.00043405	-0.00178	-0.00263	-0.00184	0.00718	0.00334
	4.99783	0.060257	0.063934	0.043457	0.034725	0.065617	0.027861	0.013078	0.005749	-0.00042	0.007652	0.005096	0.014504	0.008349	0.011645	0.003302	-0.00142	-0.00052	0.00105	0.001335	0.000601	0.006727	0.006117	0.018098	0.007206	0.012825	0.0259	0.010132	0.02868	0.002676	0.020031	-0.00883	-0.00034	-0.00376	-0.00101	-0.00105	0.000117643	9.18045e-05	0.00119	0.00019122	0.00231	0.00113	0.00272	-6.4134e-05	-0.0018	-0.00214	-0.00146	0.00306	0.00106
	5.03117	0.062323	0.065181	0.045139	0.035556	0.066556	0.028448	0.014014	0.006967	0.000857	0.008262	0.006514	0.015487	0.009059	0.013017	0.005271	-0.00023	0.001221	0.001967	0.002903	0.000974	0.005655	0.004692	0.016477	0.005652	0.010679	0.024989	0.008388	0.028663	0.001491	0.01765	-0.00834	-0.00153	-0.00455	-0.0011	-0.00156	-0.000349734	-0.000207068	0.000977651	-0.000163455	0.00243	0.000641	0.00238	0.000417425	-0.00139	-0.00189	-0.00090652	0.00215	-0.00171
	5.0645	0.060824	0.064696	0.04442	0.035018	0.065258	0.028156	0.012417	0.006413	0.000278	0.007486	0.005769	0.013702	0.008137	0.011382	0.003663	-0.00072	0.000234	0.00132	0.00208	0.000305	0.006053	0.005869	0.017202	0.006682	0.011836	0.02474	0.009895	0.028722	0.000671	0.016576	-0.00772	-0.00019	-0.00461	-0.000876434	-0.00205	-0.000647111	-0.000525941	0.000267115	-0.000818131	0.00216	0.000653	0.00116	-0.00027068	-0.00192	-0.00252	-0.00162	0.00165	-0.00171
	5.09783	0.061381	0.06461	0.044273	0.035137	0.064952	0.027717	0.012367	0.00606	0.000511	0.007111	0.005036	0.013341	0.007487	0.010806	0.003314	-0.0008	7.69e-06	0.001425	0.001648	0.000624	0.006029	0.005038	0.016018	0.006197	0.010156	0.022601	0.008652	0.029773	0.000604	0.015833	-0.00995	-0.00012	-0.00634	-0.00271	-0.00267	-0.00112	-0.000774809	-0.000203415	-0.001	0.00265	0.00102	0.00238	-0.00099559	-0.00276	-0.00336	-0.00248	-0.00245	-0.00414
	5.13117	0.061655	0.064474	0.04455	0.034957	0.064721	0.027873	0.011468	0.00601	-0.00057	0.006628	0.004541	0.012823	0.00738	0.010347	0.002957	-0.00139	-0.00037	0.001104	0.001172	0.000188	0.005103	0.004559	0.014591	0.0049	0.009286	0.022766	0.008316	0.027572	9.01e-05	0.015059	-0.01014	-0.00051	-0.0061	-0.000605184	-0.00107	-0.000221857	0.000226318	0.00119	0.000412524	0.00226	0.000405	0.00258	-0.00080077	-0.00248	-0.00295	-0.00217	-0.00808	-0.01548
	5.1645	0.062051	0.065457	0.045202	0.035611	0.066	0.028771	0.012251	0.00672	0.000983	0.007887	0.005446	0.01404	0.008004	0.011386	0.004008	-0.00018	0.000614	0.002026	0.002159	0.000873	0.004129	0.004029	0.014097	0.004351	0.008229	0.019827	0.007688	0.026509	0.000242	0.012677	-0.00835	-0.00113	-0.00709	-0.00401	-0.00299	-0.0014	-0.00109	-0.000744485	-0.00131	0.00382	0.00167	0.00254	0.000124746	-0.00187	-0.0024	-0.00121	0.00619	-0.00036
	5.19783	0.062695	0.065391	0.045117	0.035929	0.065194	0.028359	0.011171	0.006265	9.76e-05	0.006813	0.005027	0.013156	0.007003	0.01029	0.003249	-0.00117	0.000182	0.001365	0.001767	0.000276	0.004339	0.003955	0.013099	0.003995	0.007715	0.01829	0.007397	0.028091	-0.00075	0.011511	-0.0077	-0.00069	-0.00755	-0.00273	-0.00165	-0.000356604	-0.000251422	1.49842e-05	-9.68203e-05	0.00306	0.00121	0.00317	-0.00043016	-0.00182	-0.00222	-0.00171	-0.01465	-0.01134
	5.23117	0.06292	0.065682	0.045483	0.035691	0.06561	0.028444	0.011332	0.006932	-7.3e-05	0.006742	0.005385	0.014033	0.007685	0.011229	0.005126	-0.00109	0.000682	0.001543	0.002531	-0.00036	0.006692	0.005419	0.014148	0.006092	0.009431	0.018487	0.008403	0.026638	-0.00085	0.012129	-0.00941	3.39e-05	-0.00782	-0.00272	-0.00193	-0.00065398	-0.000460295	-0.000455551	-0.000471496	0.0044	0.00204	0.0033	-0.00014549	-0.00225	-0.00286	-0.00208	-0.00183	-0.01098
	5.2645	0.06173	0.064394	0.044771	0.034993	0.064102	0.028044	0.009444	0.005491	-0.00063	0.00593	0.003493	0.0111	0.006243	0.008093	0.001889	-0.00128	-0.00064	0.001168	0.000634	0.000483	0.005709	0.004895	0.013142	0.004994	0.008451	0.01803	0.007969	0.026775	-0.00119	0.009912	-0.00844	-0.0004	-0.00817	-0.0042	-0.00191	-0.000851357	-0.000729168	-0.000496086	-0.000596171	0.00466	0.00193	0.00458	-0.00068503	-0.00227	-0.00251	-0.00191	-0.00242	-0.01134
	5.29783	0.062908	0.06544	0.044995	0.035654	0.064984	0.028208	0.009611	0.006155	-0.00039	0.006029	0.003921	0.012942	0.00625	0.009164	0.003246	-0.00142	-2.9e-05	0.000638	0.001436	-5.7e-05	0.002311	0.002773	0.011361	0.003059	0.005626	0.01593	0.006171	0.025506	-0.00175	0.008873	-0.00945	-0.00101	-0.00897	-0.00319	-0.00245	-0.00129	-0.000698035	-0.000436617	-0.00079084	0.00441	0.00248	0.00378	-0.00112	-0.00301	-0.00332	-0.00245	-0.00238	-0.00846
	5.33117	0.061843	0.064643	0.045143	0.035229	0.064217	0.028498	0.009176	0.005444	-0.00025	0.005913	0.003367	0.010156	0.005158	0.00726	0.001218	-0.00035	-0.00072	0.000911	0.000743	0.000404	0.003336	0.003286	0.010684	0.003048	0.005626	0.01719	0.006139	0.025505	-0.0021	0.008102	-0.00625	0.000638	-0.00965	-0.00407	-0.00238	-0.00176	-0.0014	-0.0014	-0.0014	0.00498	0.00228	0.00389	-0.00078807	-0.00251	-0.003	-0.00247	-0.00341	-0.00972
	5.3645	0.062537	0.064829	0.04428	0.034544	0.063894	0.027397	0.008445	0.004842	-0.00063	0.00486	0.003	0.011131	0.005576	0.008041	0.002548	-0.00136	-0.0004	0.000407	0.000865	-0.00042	0.004409	0.004431	0.010848	0.003948	0.006391	0.014251	0.00629	0.023852	-0.00154	0.007545	-0.00816	-0.00074	-0.00934	-0.00408	-0.00221	-0.00157	-0.000855781	-0.000627687	-0.000680192	0.00458	0.00148	0.00358	-0.00146	-0.00337	-0.00372	-0.00275	-0.00706	-0.01413
	5.39783	0.062778	0.065477	0.045622	0.035391	0.064537	0.029072	0.008205	0.005484	1.26e-05	0.005849	0.00302	0.010578	0.004699	0.007231	0.0018	-0.0006	-0.00058	0.00088	0.000671	-9.4e-06	0.004688	0.003867	0.0104	0.00432	0.006741	0.015127	0.006992	0.024092	-0.00293	0.006775	-0.00676	0.000487	-0.01026	-0.00504	-0.00269	-0.00166	-0.00101	-0.0013	-0.000594861	0.00499	0.00224	0.00388	-0.00206	-0.00394	-0.00403	-0.00353	0.00162	-0.00504
	5.43117	0.063891	0.065778	0.045918	0.036597	0.06566	0.028955	0.008677	0.00633	-0.00019	0.005894	0.003632	0.01129	0.006085	0.008223	0.003353	-0.0011	4.87e-05	0.000555	0.001501	0.000127	0.003624	0.003496	0.009658	0.003094	0.005135	0.01194	0.00588	0.024027	-0.0026	0.005802	-0.00739	-3e-05	-0.01105	-0.00551	-0.00299	-0.00198	-0.00122	-0.00137	-0.000629536	0.00546	0.00268	0.00453	-0.00187	-0.00374	-0.00395	-0.00291	-0.00455	-0.01089
	5.4645	0.064064	0.065762	0.045765	0.035845	0.064989	0.028951	0.00795	0.005624	-8.7e-05	0.005516	0.003209	0.009958	0.004713	0.007111	0.001955	-0.0007	-0.00027	0.000954	0.000899	0.000227	0.00399	0.00302	0.008451	0.003166	0.004407	0.012245	0.005354	0.023838	-0.00332	0.005332	-0.00851	0.000592	-0.01068	-0.00567	-0.00225	-0.00171	-0.00102	-0.00125	-0.000534212	0.00581	0.00269	0.00477	-0.00121	-0.00268	-0.00322	-0.00249	-0.00576	-0.01575
	5.49783	0.064358	0.066006	0.046021	0.036338	0.065676	0.029305	0.008038	0.006266	6.7e-05	0.005698	0.003577	0.010439	0.005327	0.00726	0.002575	-0.0006	0.000372	0.001142	0.00143	0.00039	0.00285	0.002387	0.008321	0.001977	0.003417	0.010695	0.004514	0.023015	-0.00267	0.004649	-0.0077	0.001456	-0.01185	-0.00647	-0.00287	-0.00196	-0.0014	-0.00172	-0.00103	0.00681	0.0037	0.00554	-0.00081193	-0.00241	-0.00293	-0.00206	3.90949e-05	-0.00711
	5.53117	0.063607	0.065555	0.045947	0.03565	0.064537	0.029443	0.007146	0.005211	-0.00026	0.004969	0.002652	0.008014	0.003855	0.005623	0.001172	-0.00031	-0.00038	0.00063	0.000326	0.000408	0.002934	0.002957	0.007429	0.002724	0.003586	0.010498	0.004905	0.021972	-0.00423	0.003743	-0.00622	0.00118	-0.01264	-0.00618	-0.00352	-0.00234	-0.00164	-0.00181	-0.00133	0.00656	0.00332	0.00531	-0.00105	-0.00283	-0.00324	-0.00248	-0.01153	-0.02259
	5.5645	0.064266	0.066279	0.046894	0.035939	0.064622	0.029515	0.006952	0.005073	0.000147	0.005054	0.002681	0.008871	0.004753	0.005866	0.002068	-0.00048	-0.00039	0.000922	0.000999	0.000212	0.003689	0.003085	0.007775	0.002758	0.003247	0.008306	0.00481	0.022441	-0.00354	0.003706	-0.00514	0.000935	-0.01258	-0.00702	-0.00335	-0.00252	-0.00215	-0.00232	-0.0013	0.00636	0.00267	0.00546	-0.00148	-0.00313	-0.00346	-0.00243	-0.01167	-0.01755
	5.59783	0.064336	0.06539	0.046365	0.036215	0.064317	0.029308	0.006214	0.005078	-0.00027	0.004135	0.002053	0.007502	0.004044	0.004641	0.001015	-0.00057	-0.00046	0.000183	0.000167	5.38e-05	0.00089	0.001	0.006603	0.000971	0.001866	0.008749	0.003686	0.021247	-0.00322	0.002977	-0.00635	0.001696	-0.01351	-0.00772	-0.00351	-0.00263	-0.00185	-0.00219	-0.00127	0.00668	0.00295	0.0052	-0.00144	-0.00306	-0.00327	-0.00235	-0.00613	-0.01197
	5.63117	0.064862	0.065864	0.046946	0.03661	0.064878	0.02936	0.005789	0.005053	-0.0003	0.004514	0.002349	0.009043	0.003898	0.004701	0.001356	-0.0007	-0.00056	0.000588	0.000568	0.000164	0.002169	0.002393	0.006851	0.001972	0.002043	0.0089	0.004095	0.022115	-0.00328	0.002802	-0.00698	0.000444	-0.01242	-0.0064	-0.00315	-0.00234	-0.00198	-0.0022	-0.00108	0.00733	0.00319	0.00612	-0.00153	-0.00307	-0.00344	-0.00241	-0.01392	-0.00684
	5.6645	0.065569	0.066107	0.047801	0.036937	0.065265	0.030263	0.006305	0.004894	-0.00021	0.00461	0.002209	0.007497	0.003892	0.004834	0.001366	-0.00069	-6.2e-05	0.000612	0.000853	0.000529	0.000878	0.001006	0.006347	0.00069	0.001049	0.008896	0.002823	0.021007	-0.00355	0.002883	-0.00568	0.001561	-0.01352	-0.00566	-0.00291	-0.00242	-0.00177	-0.0019	-0.000822252	0.00788	0.00482	0.00679	-0.00187	-0.00329	-0.00361	-0.00228	0.00376	0.05195
	5.69783	0.064649	0.065236	0.046838	0.035976	0.064217	0.028965	0.004714	0.003944	-0.00104	0.003518	0.001323	0.007339	0.002998	0.003565	0.000504	-0.00109	-0.00087	-0.00041	-5.1e-05	-0.00043	0.001154	0.001265	0.005991	0.000913	0.001535	0.005544	0.003306	0.020511	-0.00395	0.001745	-0.00671	0.000727	-0.01427	-0.00661	-0.00349	-0.00298	-0.00177	-0.00214	-0.00103	0.00855	0.0047	0.00756	-0.00141	-0.00252	-0.00318	-0.00163	0.02817	0.12573
	5.73117	0.0659	0.06608	0.047486	0.036856	0.06565	0.030446	0.005184	0.004215	-0.00059	0.00395	0.001609	0.006436	0.002713	0.003816	0.000139	-0.0008	-0.00012	5.4e-05	0.000484	0.000239	0.000252	-3.1e-05	0.004801	0.000119	0.000323	0.006887	0.002147	0.020547	-0.00378	0.001859	-0.00693	0.000529	-0.01374	-0.00592	-0.00255	-0.00203	-0.0013	-0.00127	-0.000171597	0.00892	0.0052	0.00813	-0.00059448	-0.00253	-0.00323	-0.00179	0.04107	0.1799
	5.7645	0.065809	0.066305	0.047855	0.036462	0.0645	0.030227	0.004839	0.003678	-0.00063	0.003652	0.001589	0.006569	0.002961	0.003745	0.000396	-0.00049	-6.9e-05	0.000583	-0.00017	0.000182	0.003162	0.003185	0.005594	0.002699	0.002576	0.0048	0.003518	0.020544	-0.00459	0.001486	-0.00647	0.001479	-0.01375	-0.0043	-0.00153	-0.00118	-0.000552234	-0.000444091	0.000363728	0.00996	0.00616	0.00912	-0.00174	-0.00307	-0.00383	-0.00269	0.06447	0.24141
	5.79783	0.066492	0.06677	0.048988	0.038015	0.065642	0.031429	0.005158	0.005091	0.000137	0.004261	0.002182	0.00555	0.002468	0.00352	0.000895	1.6e-05	5.41e-05	0.000606	0.0005	0.001202	0.002101	0.00146	0.005061	0.001137	0.001467	0.007176	0.003374	0.020191	-0.00365	0.00167	-0.00745	0.000875	-0.0137	-0.00495	-0.00139	-0.00113	-0.000161102	-0.000344621	0.000699059	0.01051	0.00702	0.00929	-0.00113	-0.00288	-0.00367	-0.00233	0.08661	0.28259
	5.83117	0.066318	0.066581	0.048672	0.037131	0.065518	0.030657	0.004231	0.004269	-0.00059	0.003392	0.001498	0.005783	0.002731	0.003207	0.000983	-0.0004	-0.00016	0.000646	0.000367	0.000602	0.000903	0.000645	0.004659	0.000781	0.001247	0.004591	0.002278	0.019344	-0.00404	0.000935	-0.00671	0.000662	-0.01416	-0.00513	-0.00146	-0.00098672	7.00252e-05	-0.000695156	0.000284383	0.01113	0.00689	0.01028	-0.00187	-0.00324	-0.00363	-0.00224	0.09933	0.30782
	5.8645	0.067378	0.06685	0.049241	0.037628	0.064943	0.031556	0.004397	0.004135	-0.00042	0.003005	0.001368	0.005172	0.002391	0.003594	0.000615	-0.00033	-0.00024	0.000117	0.000551	-0.00023	0.001194	0.001033	0.003719	0.00088	0.001414	0.006222	0.002463	0.01845	-0.005	0.000179	-0.00695	0.001047	-0.01457	-0.00569	-0.00189	-0.00159	-7.88476e-05	-0.00111	-2.02926e-05	0.01101	0.00758	0.01024	-0.00173	-0.00339	-0.00408	-0.0022	0.10957	0.32118
	5.89783	0.067145	0.067133	0.049297	0.038241	0.066038	0.03172	0.003927	0.004171	-0.00084	0.002796	0.001364	0.005744	0.003079	0.003604	0.001259	-0.001	-0.0001	0.000187	0.000637	0.000133	0.000837	0.001083	0.003314	0.000515	0.00134	0.004434	0.001945	0.018382	-0.00489	8.6e-05	-0.00648	0.001845	-0.01515	-0.0062	-0.00189	-0.00136	0.000372285	-0.0015	-0.000414962	0.01132	0.00764	0.01041	-0.00181	-0.00325	-0.00428	-0.00284	0.10625	0.32166
	5.93117	0.067181	0.066598	0.049123	0.038222	0.064302	0.031076	0.003189	0.002879	-0.00053	0.002179	0.000848	0.002327	0.001376	0.001322	-0.00064	0.000212	-0.00071	9.7e-05	-0.00045	0.000181	0.000806	0.000426	0.003548	0.000408	0.001219	0.005274	0.002381	0.017382	-0.00464	0.000691	-0.00669	0.002245	-0.01518	-0.00421	-0.0056	-0.000868844	0.00124	-0.000566757	0.000380363	0.01132	0.00697	0.0111	-0.00246	-0.0045	-0.00491	-0.00318	0.11056	0.317
	5.9645	0.068501	0.06772	0.050833	0.038915	0.066348	0.03306	0.003835	0.00375	0.000353	0.003075	0.001684	0.004806	0.002607	0.002675	0.000843	0.000455	-5.9e-05	0.00086	0.000486	0.00093	0.001641	0.00169	0.004124	0.001598	0.001622	0.002456	0.002602	0.016936	-0.00516	-0.00034	-0.00696	0.0028	-0.01575	-0.00483	-0.00576	-0.00113	0.00187	-0.00106	0.000225687	0.01213	0.00814	0.01023	-0.00177	-0.00352	-0.00427	-0.00245	0.12307	0.32547
	5.99783	0.067861	0.066523	0.0493	0.038236	0.064975	0.032152	0.002697	0.002324	-0.00069	0.001693	0.000435	0.001883	0.000702	0.000688	-0.00146	-0.00012	-0.0008	-0.00028	-0.00085	0.000808	0.002535	0.001882	0.004136	0.002169	0.002363	0.004363	0.002654	0.01704	-0.00432	4.4e-05	-0.00639	0.001588	-0.01555	-0.006	-0.00548	-0.00054359	0.00226	-0.000977823	0.000321018	0.01234	0.00842	0.01066	-0.0023	-0.00357	-0.00457	-0.00263	0.12511	0.31709
	6.03117	0.070165	0.068013	0.051842	0.039746	0.06697	0.032661	0.003683	0.003683	0.000112	0.002215	0.001445	0.005583	0.003078	0.003611	0.00189	-0.00088	0.000551	0.00065	0.00105	-0.00035	6.75e-05	6.39e-05	0.003472	0.000314	0.000218	0.001815	0.001029	0.016832	-0.00522	-0.00086	-0.00713	0.00229	-0.01475	-0.00425	-0.00485	8.9033e-05	0.00346	0.000171642	0.00159	0.01287	0.00835	0.01146	-0.00185	-0.00376	-0.00408	-0.00224	0.12665	0.31098
	6.0645	0.069708	0.067285	0.050634	0.039235	0.065281	0.032887	0.002665	0.002146	-0.00011	0.001795	0.000861	0.002846	0.001618	0.001727	-2.5e-05	3.88e-05	-0.00044	0.000553	0.000265	0.000538	0.001296	0.001445	0.003468	0.001357	0.001786	0.003032	0.002385	0.017037	-0.00498	-0.00055	-0.00705	0.003195	-0.01648	-0.00568	-0.00658	-0.00109	0.00212	-0.00187	-0.000258333	0.01379	0.00952	0.01252	-0.00227	-0.00438	-0.00512	-0.003	0.13415	0.31554
	6.09783	0.068483	0.067104	0.050674	0.038945	0.066202	0.03271	0.00172	0.001596	-0.00065	0.001011	0.000219	0.002391	0.001037	0.001327	-0.00044	-0.00059	-0.00093	-0.00028	-0.00049	0.000233	0.001179	0.000811	0.002597	0.001024	0.001226	0.002144	0.001651	0.0145	-0.00515	-0.00122	-0.00647	0.002341	-0.01676	-0.00531	-0.00623	-0.000795713	0.00287	-0.00142	0.000126998	0.01297	0.00761	0.01172	-0.00244	-0.00454	-0.00502	-0.00288	0.10677	0.27677
	6.13117	0.070143	0.068436	0.051657	0.039853	0.066549	0.033964	0.002471	0.002667	1e-05	0.001669	0.001237	0.002166	0.001402	0.001177	-0.00011	0.000246	0.000228	0.000699	0.000342	0.000711	0.001575	0.001925	0.002454	0.001183	0.00148	0.001068	0.001568	0.015979	-0.00609	-0.00251	-0.00826	0.003094	-0.01697	-0.00463	-0.00595	-0.00047309	0.00341	-0.000849959	0.000472322	0.01352	0.00829	0.01151	-0.00175	-0.00342	-0.00411	-0.00194	0.11169	0.27225
	6.1645	0.069747	0.06754	0.051296	0.039051	0.066374	0.033337	0.001552	0.001318	-0.00026	0.000768	0.000457	0.002124	0.000915	0.001111	0.000122	-0.00059	-9.8e-05	-0.00018	-0.00015	-0.00012	0.000379	-0.00042	0.001542	9.06e-05	0.000487	0.002976	0.001276	0.015333	-0.00655	-0.00186	-0.00545	0.003169	-0.01678	-0.00563	-0.00607	-0.000540467	0.00355	-0.000710494	0.000837647	0.0136	0.00892	0.01119	-0.00177	-0.00374	-0.00411	-0.0022	0.12443	0.27156
	6.19783	0.070458	0.068374	0.051973	0.040611	0.067583	0.034424	0.00187	0.001656	0.000182	0.001402	0.000534	0.002119	0.000631	0.001414	0.000397	-0.00033	0.000122	0.000375	0.000168	-3.1e-05	0.000172	0.00016	0.00195	-6.7e-05	-4.6e-05	0.001318	0.000795	0.015539	-0.00556	-0.00122	-0.00682	0.004336	-0.01721	-0.0057	-0.00583	-0.000507837	0.0038	-0.00112	0.000822978	0.01403	0.00908	0.01128	-0.00276	-0.00439	-0.00524	-0.00311	0.12378	0.26236
	6.23117	0.070195	0.067068	0.050634	0.039189	0.065204	0.03292	0.000561	0.000438	-0.00017	0.000319	-0.00032	-0.00018	-0.00021	-0.00037	-0.00114	-0.00018	-0.00058	-0.00023	-0.00081	3.4e-05	-0.00193	-0.00161	0.000809	-0.00126	-0.00126	0.001047	-0.00032	0.013975	-0.00523	-0.002	-0.0062	0.003409	-0.01729	-0.00475	-0.00624	-0.000945214	0.00334	-0.00151	0.000668302	0.01371	0.00865	0.01073	-0.00286	-0.00453	-0.00533	-0.00308	0.1235	0.25672
	6.2645	0.071566	0.06781	0.052071	0.04087	0.067884	0.035142	0.001413	0.000881	-0.00041	0.00063	0.000358	0.001824	0.001284	0.001022	0.000248	-0.00035	4.33e-05	0.000269	0.000187	-0.00058	0.000128	0.000574	0.001034	-0.00014	0.000439	0.002279	0.0008	0.015394	-0.006	-0.00222	-0.00551	0.003291	-0.01829	-0.00662	-0.00681	-0.0014	0.00329	-0.00161	-0.000156373	0.01433	0.00889	0.01125	-0.00178	-0.00367	-0.00466	-0.00223	0.11468	0.23917
	6.29783	0.07105	0.066622	0.050955	0.039406	0.065583	0.033228	5.33e-05	-0.00033	-0.001	-0.00063	-0.00083	0.000583	-0.00031	0.000153	-0.00051	-0.00098	-0.00078	-0.00098	-0.00104	-0.00122	-0.00208	-0.00198	-0.00064	-0.00211	-0.00198	0.002243	-0.00111	0.013805	-0.00539	-0.00119	-0.00628	0.00254	-0.01813	-0.00541	-0.00624	-0.00121	0.00371	-0.0017	0.000288957	0.01379	0.00846	0.0107	-0.0014	-0.00383	-0.00472	-0.00233	0.10963	0.22538
	6.33117	0.072428	0.068481	0.052897	0.041135	0.067815	0.035309	0.001401	0.001415	0.000466	0.000826	0.000402	0.001771	0.000511	0.001035	0.00038	0.000216	0.000463	0.000581	0.000382	0.000249	-0.00192	-0.00123	-0.00038	-0.00159	-0.0007	0.002046	-0.00057	0.014307	-0.006	-0.00223	-0.00617	0.002996	-0.01806	-0.00634	-0.00632	-0.000977337	0.00367	-0.00173	2.42819e-05	0.01468	0.00921	0.01212	-0.00256	-0.00472	-0.00538	-0.00277	0.10076	0.2158
	6.3645	0.072044	0.067911	0.052441	0.040688	0.066874	0.035209	0.000357	0.000353	-0.00012	0.000376	-2.9e-05	0.000882	0.000422	1.72e-05	0.000432	1.49e-05	-0.00016	-2.4e-05	5.59e-05	-9.2e-05	2.38e-06	0.000141	0.000711	0.000156	0.000397	0.000907	0.000265	0.013247	-0.00591	-0.0026	-0.00805	0.00167	-0.0189	-0.00629	-0.00665	-0.00142	0.00316	-0.00166	-0.000300394	0.01468	0.00869	0.01153	-0.00213	-0.0046	-0.00552	-0.00306	0.10631	0.2101
	6.39783	0.072303	0.068483	0.052833	0.041382	0.067589	0.035529	0.000829	0.000935	0.000927	0.000743	0.000717	0.000593	0.000452	0.000602	-7.8e-06	0.000754	0.00041	0.000443	0.000223	0.000555	0.001051	0.000962	0.00102	0.000764	0.000686	-0.00027	0.000876	0.014968	-0.00658	-0.003	-0.00504	0.003474	-0.01905	-0.00693	-0.0069	-0.00112	0.00323	-0.0017	-0.000335063	0.01454	0.00881	0.01127	-0.00224	-0.00431	-0.00502	-0.00264	0.10492	0.19677
	6.43117	0.072529	0.067602	0.052807	0.041014	0.066967	0.035178	-0.00028	-0.00029	-0.00035	-0.00054	-6.2e-05	-9.3e-05	-0.00036	-3.1e-05	-0.00035	-0.00036	-0.00039	0.000227	-0.00014	-0.00034	0.000873	0.000452	4.49e-05	0.000502	0.000491	0.002541	0.00067	0.013569	-0.00516	-0.00084	-0.00532	0.003922	-0.01992	-0.00863	-0.00774	-0.00209	0.00225	-0.00296	-0.000959738	0.01432	0.00852	0.01151	-0.00188	-0.00475	-0.00531	-0.00268	0.09973	0.19448
	6.4645	0.073277	0.068084	0.053541	0.041666	0.06797	0.03665	0.000212	0.000627	0.000318	0.000644	0.000195	-0.00088	-0.00023	-0.00053	-0.00043	0.000215	0.000283	0.000353	-4.9e-05	0.00069	-4.8e-05	8e-06	-8e-05	1.69e-05	0.000456	0.002217	-7.5e-06	0.012446	-0.00586	-0.00204	-0.00556	0.002944	-0.01903	-0.00608	-0.00642	-0.00138	0.0028	-0.00221	-0.000494414	0.01395	0.00774	0.01151	-0.00188	-0.00428	-0.00506	-0.00231	0.07153	0.15754
	6.49783	0.072676	0.06753	0.052142	0.040936	0.067206	0.035505	-0.00092	-0.00119	-0.00083	-0.00099	-0.00074	-0.00048	7.95e-05	-0.00028	-0.00018	-0.00059	-0.00053	-0.00077	-0.00049	-0.00072	-0.00188	-0.00156	-0.0017	-0.00144	-0.00203	8.11e-05	-0.0018	0.012677	-0.0054	-0.00185	-0.00544	0.003956	-0.01991	-0.00734	-0.00772	-0.00206	0.00233	-0.00285	-0.000889083	0.01482	0.00819	0.01216	-0.00233	-0.005	-0.006	-0.00322	0.0909	0.17169
	6.53117	0.073277	0.067801	0.053696	0.041818	0.068667	0.036854	-0.0002	-0.00043	6.01e-05	-0.00024	-8.1e-05	-2.7e-05	-0.00036	0.000219	0.000538	-3.1e-05	0.000388	-0.00023	0.000399	-9.8e-05						0.001078		0.013151	-0.00582	-0.00201	-0.00415	0.003571	-0.01992	-0.00682	-0.00658	-0.00104	0.00317	-0.00197	-0.000503758	0.01442	0.00774	0.01161	-0.00248	-0.00481	-0.00575	-0.00282	0.07937	0.15031
	6.5645	0.073201	0.06783	0.053402	0.041724	0.067713	0.036319	-0.00077	-0.00057	-9.2e-05	-0.00033	-0.00025	-0.00111	-0.00061	-0.0008	-0.00022	0.00036	-7.2e-05	-0.00032	-0.00045	0.00045	0.000185	0.000477	0.002041	0.002104	0.001762	0.000697	0.000395	0.012792	-0.00595	-0.00253	-0.0046	0.004652	-0.01997	-0.00628	-0.00629	-0.000788961	0.00318	-0.00191	-8.43402e-06	0.01567	0.00896	0.01191	-0.00216	-0.00481	-0.00562	-0.00302	0.07772	0.14769
	6.59783	0.073944	0.068231	0.053752	0.04196	0.067903	0.036784	-0.00063	-0.00067	0.000596	-0.0003	4.53e-05	-0.00145	-0.00038	-0.00093	-0.00015	0.000467	0.000372	0.000165	1.51e-05	0.000698	0.003128	0.003644	0.003093	0.006356	0.006717	0.002027	0.002598	0.0114	-0.0062	-0.00192	-0.00575	0.004733	-0.01986	-0.0078	-0.00639	-0.00124	0.00311	-0.00193	-4.31031e-05	0.01581	0.00928	0.01252	-0.00214	-0.00511	-0.00568	-0.00306	0.07891	0.14243
	6.63117	0.072932	0.066679	0.052767	0.040915	0.067543	0.036229	-0.00166	-0.00222	-0.00011	-0.0011	-0.00063	-0.00171	-0.00021	-0.00057	-0.00018	-0.0002	-9.9e-05	-0.0004	-0.00046	-0.00041	0.008332	0.008825	0.006579	0.011454	0.012083	0.000408	0.005958	0.010339	-0.00592	-0.00241	-0.00167	0.005323	-0.02036	-0.00832	-0.00695	-0.00129	0.00238	-0.0024	-0.000727779	0.01561	0.00857	0.01192	-0.00184	-0.00501	-0.00561	-0.00311	0.07214	0.13348
	6.6645	0.074521	0.067776	0.053643	0.042492	0.068798	0.036907	-0.00103	-0.00123	0.000507	-0.00037	-0.00019	-0.00108	0.00016	-0.00019	0.000171	0.00032	0.000551	-5.8e-05	0.000287	0.000368	0.009276	0.010338	0.005716	0.011811	0.013314	0.001185	0.005774	0.010134	-0.00608	-0.00272	-0.00359	0.003516	-0.01941	-0.00531	-0.00599	-0.000841084	0.00263	-0.00194	0.000197546	0.01475	0.008	0.01181	-0.00258	-0.00541	-0.00637	-0.00349	0.07417	0.12527
	6.69783	0.074403	0.067282	0.05322	0.042216	0.06791	0.037424	-0.00166	-0.0019	5.31e-05	-0.00065	-0.00091	-0.00348	-0.001	-0.00177	-0.00147	0.000779	-3.4e-06	-0.00017	-0.00047	0.00078	0.016968	0.019046	0.007542	0.017239	0.01918	-0.00035	0.008592	0.01085	-0.00617	-0.00332	-0.00192	0.005675	-0.01999	-0.00586	-0.00641	-0.00111	0.00252	-0.00218	-0.000237123	0.01467	0.00822	0.01137	-0.00305	-0.00594	-0.00672	-0.00351	0.07901	0.13618
	6.73117	0.076404	0.068639	0.055177	0.043245	0.068834	0.038337	-0.00091	-0.00122	0.001707	2.62e-05	0.000492	-0.0019	0.000513	-4.7e-05	0.00064	0.00195	0.001232	0.001134	0.000491	0.001488	0.021439	0.023811	0.007338	0.019699	0.021791	0.000186	0.00885	0.00937	-0.00604	-0.00243	-0.00339	0.005408	-0.02052	-0.00672	-0.00696	-0.00134	0.00198	-0.00258	-0.000791799	0.01529	0.0088	0.01158	-0.00269	-0.00565	-0.00641	-0.00361	0.06634	0.11718
	6.7645	0.075011	0.067122	0.053837	0.041927	0.068379	0.037031	-0.00198	-0.00263	-0.00048	-0.00154	-0.00108	-0.00209	-0.00012	-0.0012	-7.1e-05	0.000236	0.000583	-0.00036	0.00023	3.6e-05	0.024084	0.027872	0.006467	0.020759	0.023324	-0.00027	0.008893	0.009329	-0.00638	-0.00355	-0.00163	0.005659	-0.01956	-0.00622	-0.0064	-0.00125	0.00212	-0.00189	-0.000566474	0.01494	0.00876	0.0121	-0.00251	-0.00539	-0.00589	-0.00261	0.0556	0.10095
	6.79783	0.076345	0.068262	0.054094	0.04291	0.069492	0.039097	-0.00106	-0.00122	0.00097	-0.00039	0.000286	-0.00209	-2.1e-05	-0.00052	0.000913	0.001553	0.001641	0.0007	0.000849	0.00129	0.030564	0.034112	0.007868	0.02488	0.027685	-0.0003	0.010623	0.008767	-0.00663	-0.00277	-0.00099	0.005418	-0.02049	-0.00526	-0.00619	-0.00131	0.00219	-0.0019	-4.11435e-05	0.01524	0.00803	0.01195	-0.00228	-0.00489	-0.00558	-0.00264	0.07673	0.1164
	6.83117	0.075411	0.066785	0.053969	0.042029	0.068829	0.037592	-0.00225	-0.00266	-8.9e-05	-0.00143	-0.00084	-0.00194	-0.00021	-0.00042	0.000441	0.000773	0.000247	-0.00026	0.000228	0.000255	0.034118	0.038034	0.007055	0.026689	0.028817	-0.00041	0.010759	0.009835	-0.00574	-0.00336	-0.00065	0.006419	-0.01988	-0.00529	-0.0065	-0.00131	0.00205	-0.00172	-0.000315819	0.01574	0.00823	0.01289	-0.0028	-0.00546	-0.00635	-0.00322	0.06324	0.09668
	6.8645	0.076848	0.068219	0.055096	0.043892	0.069772	0.038799	-0.00139	-0.00189	0.001338	-0.00039	1.91e-05	-0.00225	0.000111	-0.00013	0.001381	0.002053	0.001925	0.000811	0.00087	0.0012	0.035881	0.038369	0.006798	0.027798	0.030324	-0.00024	0.010277	0.009057	-0.00631	-0.00243	-0.00013	0.006785	-0.01987	-0.00641	-0.00674	-0.00148	0.00181	-0.00213	-0.000340495	0.01559	0.0088	0.01281	-0.00295	-0.0059	-0.0064	-0.00329	0.06291	0.0985
	6.89783	0.076543	0.066525	0.054025	0.043055	0.069293	0.038016	-0.00214	-0.00279	0.000223	-0.00123	-0.00054	-0.00232	-0.00026	-0.00041	0.000858	0.001285	0.001362	0.000183	0.000644	0.000844	0.038347	0.041828	0.007207	0.029628	0.032172	0.001018	0.01199	0.009142	-0.00553	-0.00217	-0.00125	0.007088	-0.01973	-0.00677	-0.00603	-0.0009927	0.002	-0.00178	-0.000305164	0.01584	0.00841	0.01224	-0.00125	-0.00442	-0.00536	-0.00211	0.06294	0.09266
	6.93117	0.078439	0.068306	0.05599	0.044173	0.070611	0.039916	-0.0005	-0.0014	0.002478	0.000343	0.001136	-0.00135	0.001762	0.000707	0.002957	0.003237	0.003695	0.002491	0.003114	0.002655	0.039565	0.042036	0.005743	0.030474	0.032757	0.001765	0.011317	0.009042	-0.0058	-0.00211	7.74e-05	0.006909	-0.01974	-0.0054	-0.00621	-0.00132	0.00195	-0.00176	-0.000189839	0.01603	0.00868	0.01283	-0.00199	-0.00524	-0.00598	-0.00277	0.06107	0.08917
	6.9645	0.078741	0.067861	0.055515	0.044993	0.070772	0.040226	0.002138	-0.00124	0.006691	0.003264	0.003762	-0.0005	0.003096	0.006264	0.008758	0.009896	0.013403	0.011168	0.011735	0.010718	0.038643	0.041318	0.00539	0.030248	0.032533	0.000657	0.010792	0.008068	-0.00511	-0.00208	0.000826	0.007197	-0.02027	-0.00702	-0.00692	-0.00186	0.000898406	-0.00263	-0.000964515	0.01568	0.00771	0.01316	-0.00221	-0.0054	-0.00605	-0.0031	0.05971	0.08383
	6.99783	0.082034	0.07088	0.059317	0.049424	0.07472	0.043528	0.015625	0.003884	0.024109	0.016713	0.015838	0.010826	0.01844	0.029391	0.037579	0.040511	0.046719	0.043202	0.045798	0.041548	0.04	0.041452	0.004778	0.030897	0.032566	0.000363	0.01056	0.007622	-0.00515	-0.00261	0.000685	0.00649	-0.0195	-0.00527	-0.00665	-0.00157	0.00111	-0.00226	-1.91839e-05	0.01523	0.00783	0.01279	-0.0025	-0.00563	-0.00652	-0.00305	0.04488	0.06494
	7.03117	0.085583	0.073797	0.063886	0.055398	0.079889	0.047898	0.032437	0.009989	0.044446	0.031736	0.031912	0.024829	0.03943	0.05909	0.0833	0.089398	0.08096	0.077833	0.090004	0.080648	0.039219	0.042043	0.004976	0.031118	0.03328	-0.00093	0.010705	0.006789	-0.00493	-0.00217	0.000695	0.007149	-0.01969	-0.00567	-0.00603	-0.0013	0.00148	-0.00152	-0.000283859	0.01551	0.00767	0.01372	-0.00306	-0.00593	-0.00636	-0.00314	0.04798	0.07084
	7.0645	0.093526	0.080729	0.071582	0.065119	0.087232	0.054194	0.050683	0.02079	0.064711	0.048987	0.050659	0.038422	0.057847	0.083821	0.118845	0.124829	0.102173	0.101427	0.120212	0.108138	0.039722	0.040871	0.004072	0.031312	0.032652	-0.00066	0.010466	0.006986	-0.00498	-0.00271	0.002044	0.007938	-0.02072	-0.00561	-0.00678	-0.00203	0.000501793	-0.00246	-0.00103	0.01578	0.0079	0.0139	-0.0032	-0.00546	-0.00652	-0.0031	0.04946	0.06359
	7.09783	0.099141	0.085832	0.077316	0.073537	0.092572	0.057332	0.061598	0.029307	0.07667	0.061427	0.063445	0.044807	0.063716	0.092346	0.130949	0.135301	0.109682	0.110981	0.130312	0.118221	0.038283	0.040532	0.00391	0.030999	0.03218	-0.00138	0.010094	0.006705	-0.00488	-0.00253	0.000558	0.006782	-0.01977	-0.0053	-0.00618	-0.00113	0.000912925	-0.00183	-0.000173204	0.01487	0.00687	0.01293	-0.00284	-0.00544	-0.00672	-0.0031	0.03924	0.05639
	7.13117	0.106032	0.092275	0.083893	0.080694	0.098071	0.062382	0.070484	0.038234	0.08767	0.072787	0.074579	0.049537	0.068733	0.099928	0.138722	0.143755	0.116946	0.11874	0.137362	0.126003	0.036043	0.037486	0.002163	0.028956	0.029715	0.000947	0.008112	0.00788	-0.00446	-0.00253	0.002579	0.007936	-0.0192	-0.00494	-0.00564	-0.000854324	0.00138	-0.00153	0.00053212	0.01541	0.00757	0.01386	-0.00271	-0.0056	-0.006	-0.00245	0.0455	0.05332
	7.1645	0.109462	0.094606	0.08546	0.084063	0.100472	0.063824	0.073806	0.043431	0.092208	0.077594	0.079578	0.052111	0.069576	0.102128	0.140238	0.144742	0.117667	0.121219	0.138713	0.128236	0.036608	0.038827	0.002033	0.029876	0.030331	0.000547	0.008809	0.006743	-0.00399	-0.00201	0.001716	0.006738	-0.01917	-0.00469	-0.00577	-0.00101	0.000845165	-0.0016	0.000167425	0.01618	0.00723	0.01395	-0.00287	-0.00569	-0.00628	-0.00294	0.04887	0.05822
	7.19783	0.11341	0.097272	0.088378	0.086737	0.101628	0.064895	0.076828	0.047051	0.096694	0.082024	0.083402	0.053804	0.071889	0.104943	0.142085	0.147931	0.119756	0.123176	0.140589	0.130196	0.036094	0.038199	0.00263	0.030018	0.030469	0.001494	0.00931	0.007124	-0.00473	-0.00179	0.000697	0.00509	-0.01888	-0.00528	-0.00522	-0.000519048	0.00134	-0.00113	0.000372795	0.01611	0.00751	0.01458	-0.00289	-0.00568	-0.00621	-0.0025	0.04504	0.04742
	7.23117	0.11378	0.098154	0.088704	0.088209	0.102853	0.066033	0.07698	0.048616	0.097084	0.083291	0.084861	0.055367	0.072318	0.104896	0.141193	0.146013	0.118674	0.122908	0.139437	0.129739	0.034453	0.036097	0.00136	0.028199	0.029168	0.001917	0.007691	0.005091	-0.00508	-0.00175	-0.00025	0.004658	-0.01963	-0.00558	-0.0062	-0.00108	0.000737439	-0.00199	-9.18999e-05	0.01638	0.00791	0.01514	-0.00283	-0.00536	-0.00622	-0.00232	0.04688	0.05078
	7.2645	0.116708	0.099618	0.089993	0.089361	0.104214	0.067464	0.078264	0.050215	0.098564	0.084716	0.085882	0.055676	0.073374	0.105119	0.1421	0.146866	0.119192	0.122953	0.139987	0.130138	0.034528	0.036719	0.001717	0.02884	0.028596	0.0002	0.008564	0.005369	-0.00532	-0.00247	-0.00016	0.003746	-0.02035	-0.00719	-0.0068	-0.00195	-7.14486e-05	-0.00252	-0.00106	0.01562	0.00775	0.01459	-0.00332	-0.00555	-0.00635	-0.0025	0.03946	0.03733
	7.29783	0.117318	0.099457	0.08935	0.089096	0.104391	0.067067	0.077157	0.050409	0.096994	0.083857	0.085364	0.05675	0.072165	0.104084	0.140002	0.144326	0.117053	0.12116	0.137784	0.127737	0.034474	0.034805	0.000663	0.027863	0.028248	-0.00136	0.007722	0.004674	-0.00449	-0.00224	0.000469	0.003634	-0.01951	-0.00535	-0.006	-0.00138	0.000279712	-0.00221	-0.000151225	0.01474	0.00639	0.01461	-0.00309	-0.0052	-0.00559	-0.00167	0.02501	0.02537
	7.33117	0.118371	0.099622	0.090141	0.089699	0.103671	0.067713	0.076583	0.050277	0.097368	0.083552	0.085096	0.057374	0.073145	0.103251	0.13889	0.143017	0.115743	0.119799	0.136897	0.12687	0.032159	0.033991	-0.00058	0.026871	0.026485	-0.00081	0.007205	0.005707	-0.00504	-0.00248	0.000897	0.004891	-0.01903	-0.0055	-0.00607	-0.00151	5.08252e-05	-0.00235	-0.00086592	0.01563	0.00621	0.01541	-0.00258	-0.00474	-0.00512	-0.00126	0.02631	0.02454
	7.3645	0.117478	0.098711	0.0892	0.088518	0.103467	0.067228	0.074329	0.049026	0.094841	0.081336	0.08285	0.055117	0.071912	0.100922	0.13552	0.140121	0.112692	0.117389	0.133544	0.124057	0.029852	0.031276	-0.00192	0.024997	0.024787	0.000444	0.005804	0.005349	-0.00351	-0.00123	0.000855	0.005332	-0.01925	-0.00645	-0.00668	-0.00209	-0.000928062	-0.0028	-0.00167	0.01525	0.00653	0.01567	-0.0029	-0.00484	-0.0051	-0.00085347	0.02752	0.02907
	7.39783	0.1189	0.099831	0.09038	0.089552	0.104967	0.067595	0.074286	0.050577	0.095185	0.081368	0.083009	0.056918	0.072872	0.101376	0.135225	0.139927	0.112598	0.116995	0.132774	0.124146	0.030501	0.032047	-0.00106	0.025699	0.024842	0.000248	0.006396	0.005367	-0.00389	-0.00169	0.000785	0.005173	-0.01855	-0.00506	-0.00541	-0.00103	5.30991e-05	-0.00123	-0.000125245	0.01491	0.0059	0.01603	-0.00199	-0.00469	-0.00493	-0.00065831	0.0138	0.01623
	7.43117	0.118115	0.097491	0.087809	0.087671	0.102405	0.066442	0.07083	0.047229	0.090797	0.077425	0.079164	0.054209	0.069949	0.097569	0.130936	0.134366	0.108399	0.111877	0.128375	0.119127	0.030218	0.031151	-0.00215	0.025058	0.024428	0.000583	0.005739	0.00382	-0.00339	-0.00076	0.001424	0.003795	-0.01885	-0.00467	-0.00531	-0.000640694	0.000364212	-0.00096077	-0.00010994	0.01567	0.00747	0.01664	-0.00327	-0.00523	-0.00556	-0.00113	0.03238	0.02782
	7.4645	0.117911	0.097948	0.088167	0.087332	0.102731	0.066486	0.06977	0.047169	0.091434	0.07717	0.078925	0.054446	0.06945	0.096703	0.128782	0.133657	0.107161	0.111258	0.126373	0.119165	0.029865	0.031198	-0.00162	0.025463	0.024582	0.000413	0.006105	0.005374	-0.0034	-0.00109	0.000427	0.005165	-0.0198	-0.00576	-0.00615	-0.00138	-0.000164675	-0.00178	-0.000874635	0.01633	0.00743	0.01663	-0.00292	-0.00527	-0.00589	-0.00105	0.03287	0.01963
	7.49783	0.1166	0.09555	0.085202	0.085634	0.101085	0.064834	0.066198	0.04488	0.086433	0.073351	0.07517	0.051373	0.067467	0.092992	0.124464	0.128375	0.102533	0.106501	0.122149	0.11387	0.027236	0.02862	-0.00367	0.022469	0.021665	8.58e-05	0.004285	0.003533	-0.00325	-0.00083	0.001611	0.003143	-0.01902	-0.00619	-0.0063	-0.00128	-0.000223514	-0.00147	-0.000919266	0.01557	0.00637	0.01689	-0.00372	-0.00581	-0.00606	-0.00134	0.0168	0.00175
	7.53117	0.117595	0.096451	0.086199	0.085816	0.101516	0.064741	0.066104	0.045093	0.086797	0.07289	0.074998	0.05223	0.067758	0.092848	0.123325	0.128329	0.102291	0.106418	0.120395	0.113646	0.028349	0.029835	-0.00273	0.023793	0.022991	-0.00011	0.005442	0.003678	-0.00319	-0.00123	0.000874	0.002847	-0.02	-0.00726	-0.00667	-0.00188	-0.000792401	-0.00229	-0.00089396	0.0158	0.00631	0.01658	-0.00304	-0.00461	-0.00488	-0.0005927	0.02089	0.0091
	7.5645	0.116061	0.093763	0.0845	0.084234	0.100554	0.063969	0.063131	0.042504	0.082971	0.06959	0.07128	0.051022	0.066143	0.089976	0.11956	0.123735	0.098748	0.10256	0.117338	0.109131	0.027662	0.02918	-0.00362	0.023141	0.021753	0.000964	0.005026	0.001549	-0.00287	-0.0009	0.000228	0.002351	-0.0191	-0.00535	-0.00609	-0.00144	-0.000621289	-0.00173	-0.000708655	0.01587	0.00568	0.01676	-0.00332	-0.0052	-0.00522	-0.00059848	0.00798	-0.00333
	7.59783	0.117327	0.093746	0.08454	0.084372	0.100857	0.064822	0.062067	0.042603	0.082188	0.068872	0.070507	0.050033	0.065023	0.089058	0.117235	0.122104	0.097027	0.100672	0.115451	0.108397	0.026758	0.028448	-0.00309	0.0227	0.021868	-0.00191	0.004939	0.002853	-0.00333	-0.00176	0.001703	0.003393	-0.01932	-0.00623	-0.00641	-0.00167	-0.000780128	-0.00184	-0.00128	0.01635	0.0069	0.01745	-0.00325	-0.00467	-0.00474	-5.9756e-05	0.01729	0.00382
	7.63117	0.11507	0.091786	0.082104	0.082175	0.098627	0.063583	0.059073	0.040166	0.078507	0.065713	0.06712	0.048417	0.063223	0.084586	0.113464	0.117842	0.093535	0.096929	0.110817	0.104561	0.025152	0.025824	-0.00446	0.020632	0.019083	0.001976	0.003465	0.00183	-0.00221	-0.00062	0.001538	0.002261	-0.01939	-0.00626	-0.00544	-0.0013	-0.000509015	-0.00177	-7.9807e-06	0.01607	0.00667	0.01763	-0.00373	-0.00511	-0.00522	-0.00046103	0.00797	-0.01044
	7.6645	0.115473	0.091475	0.081867	0.081772	0.098801	0.063124	0.057523	0.039777	0.077169	0.064078	0.066048	0.047301	0.062309	0.083383	0.111213	0.115235	0.09122	0.094917	0.109295	0.10268	0.026176	0.027364	-0.00452	0.022	0.020364	-0.00062	0.004326	0.001606	-0.00194	-0.00097	-0.00097	0.000508	-0.01921	-0.00647	-0.00611	-0.0014	-0.000787902	-0.00157	-0.000912676	0.01722	0.00754	0.01834	-0.00395	-0.00518	-0.00538	-0.00052847	0.00828	-0.01215
	7.69783	0.113528	0.089334	0.079862	0.079896	0.096934	0.060888	0.054122	0.036007	0.07333	0.059989	0.062406	0.046346	0.059972	0.080607	0.107708	0.110741	0.088422	0.091144	0.105272	0.098231	0.022912	0.023616	-0.00653	0.018674	0.017053	0.000383	0.002498	0.000488	-0.0024	-0.00146	-0.00058	0.00127	-0.01836	-0.00526	-0.00507	-0.000759665	-0.000406741	-0.000825023	-0.000387306	0.017	0.00695	0.01852	-0.00376	-0.00464	-0.005	9.7433e-05	0.0113	-0.0126
	7.73117	0.113512	0.088839	0.079712	0.079834	0.097313	0.062396	0.053531	0.036245	0.072779	0.060477	0.061754	0.044444	0.059449	0.079479	0.105909	0.109996	0.087158	0.089745	0.103826	0.09753	0.023524	0.024624	-0.00603	0.019448	0.017805	-0.00105	0.002924	0.00044	-0.00168	-0.00106	0.000131	0.000905	-0.01886	-0.00705	-0.00587	-0.00131	-0.00134	-0.00211	-0.00137	0.01754	0.00739	0.01845	-0.00315	-0.00446	-0.00441	0.000745915	0.01989	-0.00144
	7.7645	0.11337	0.088165	0.079311	0.079011	0.096777	0.062347	0.051564	0.03483	0.070508	0.058984	0.0598	0.04158	0.057973	0.075947	0.102653	0.107387	0.084456	0.087505	0.101151	0.095383	0.020679	0.021162	-0.00806	0.016407	0.014726	-0.00071	0.000722	7.81e-06	-0.00123	-0.00126	-0.00109	0.00184	-0.01912	-0.00601	-0.00594	-0.00142	-0.00104	-0.00148	-0.00142	0.01689	0.0072	0.01823	-0.00324	-0.00438	-0.00412	0.00125	0.00157	-0.01728
	7.79783	0.113187	0.087314	0.077709	0.078079	0.096121	0.061443	0.049831	0.033604	0.0683	0.05686	0.057694	0.042614	0.057645	0.074674	0.100135	0.104851	0.082684	0.085256	0.098608	0.092321	0.020827	0.021902	-0.0072	0.016921	0.014965	-0.0012	0.001463	0.000714	-0.00199	-0.00142	-0.00121	0.001372	-0.01855	-0.00583	-0.00491	-0.000871788	-0.000893354	-0.00136	-0.00121	0.01724	0.00681	0.01883	-0.00419	-0.00501	-0.00523	0.000414283	0.00602	-0.01575
	7.83117	0.111572	0.085783	0.077135	0.076772	0.094914	0.060257	0.046996	0.03153	0.065759	0.054276	0.055327	0.040917	0.055052	0.072327	0.097409	0.100965	0.079239	0.081539	0.095192	0.089493	0.0195	0.020659	-0.00782	0.015852	0.014151	-0.00028	0.000844	0.000228	-0.00028	-3.9e-05	0.000617	0.000791	-0.01839	-0.00426	-0.00514	-0.000649187	-0.000902241	-0.00119	-0.000966021	0.0179	0.00813	0.01979	-0.00425	-0.00449	-0.00457	0.00129	0.00652	-0.02106
	7.8645	0.112082	0.085568	0.076658	0.076518	0.095471	0.060095	0.046233	0.030966	0.064481	0.053346	0.054531	0.040312	0.05521	0.070987	0.095884	0.099059	0.078648	0.080284	0.093853	0.087591	0.020633	0.021689	-0.00784	0.016677	0.014689	-0.00074	0.001555	-0.00103	-0.00037	-0.00055	-0.00137	-0.00078	-0.0186	-0.00425	-0.00461	-0.000686586	-0.000711129	-0.000577723	-0.000970716	0.01872	0.00932	0.01984	-0.00382	-0.0044	-0.00399	0.0017	0.0089	-0.01719
	7.89783	0.111529	0.083864	0.075121	0.075516	0.094406	0.059836	0.04396	0.029995	0.062135	0.051202	0.052152	0.038217	0.053887	0.068843	0.093084	0.096494	0.075526	0.077721	0.091036	0.084993	0.01844	0.020624	-0.00837	0.01527	0.013433	-0.00073	0.000781	-0.0011	-0.00111	-0.0005	-0.00067	-0.00136	-0.01937	-0.00615	-0.00555	-0.00123	-0.00128	-0.00172	-0.00182	0.01923	0.00944	0.01973	-0.00447	-0.00439	-0.00439	0.00153	0.012	-0.01755
	7.93117	0.111433	0.08345	0.07449	0.075178	0.093714	0.059167	0.042912	0.028736	0.060976	0.049774	0.05056	0.038522	0.052907	0.067527	0.090989	0.093932	0.07421	0.07536	0.088778	0.083091	0.019201	0.020497	-0.00871	0.015269	0.013358	-0.0016	0.000485	-0.00113	-0.00106	-0.00104	0.000847	-0.00116	-0.019	-0.00611	-0.00535	-0.00116	-0.000918855	-0.0012	-0.000950041	0.01835	0.00811	0.01964	-0.004	-0.00433	-0.0037	0.00241	-0.00137	-0.03159
	7.9645	0.110815	0.082301	0.073982	0.073833	0.093506	0.058926	0.040489	0.027227	0.058238	0.048218	0.048516	0.035968	0.051291	0.065054	0.088249	0.091158	0.071565	0.072961	0.086181	0.080416	0.017755	0.019323	-0.00867	0.014339	0.011752	-0.00118	-8.8e-05	0.003037	0.000203	-0.0005	0.001788	0.001144	-0.01965	-0.00705	-0.00603	-0.00146	-0.00163	-0.00192	-0.00192	0.01955	0.00968	0.02034	-0.00373	-0.00355	-0.00334	0.00252	0.00381	-0.03249
	7.99783	0.109339	0.080148	0.071535	0.072045	0.091549	0.057069	0.03807	0.024653	0.056097	0.045853	0.046077	0.03443	0.049475	0.062876	0.085055	0.088652	0.069638	0.070581	0.083433	0.078118	0.01596	0.017126	-0.00995	0.012748	0.010537	0.004253	-0.00134		0.002327	0.002594			-0.01976	-0.00629	-0.00564	-0.00111	-0.0019	-0.00181	-0.00173	0.01879	0.00916	0.01997	-0.00435	-0.00371	-0.00383	0.00263	-0.00758	-0.04185
	8.03117	0.108821	0.080078	0.071705	0.072084	0.091613	0.05755	0.036942	0.024319	0.054289	0.044755	0.045054	0.033837	0.04836	0.060819	0.083683	0.086663	0.067649	0.06911	0.081462	0.076289	0.017158	0.018366	-0.00942	0.013344	0.011632		-0.00054	0.004855			0.004343	0.006426	-0.01857	-0.0041	-0.00471	-0.000723434	-0.000705468	-0.000640375	-0.00101	0.01903	0.00905	0.02125	-0.00512	-0.00452	-0.00425	0.00223	-0.01168	-0.04653
	8.0645	0.10806	0.078352	0.069592	0.070868	0.090333	0.056072	0.034698	0.022676	0.052446	0.042879	0.042751	0.03139	0.047533	0.058406	0.080095	0.084335	0.065511	0.067026	0.078418	0.074385	0.013529	0.015012	-0.01159	0.010546	0.008524	0.004893	-0.00304	0.008672	0.006832	0.008281	0.011323	0.02043	-0.01912	-0.00545	-0.005	-0.000890832	-0.00118	-0.00128	-0.00148	0.02061	0.01051	0.02249	-0.00497	-0.00367	-0.00349	0.00286	-0.0021	-0.03438
	8.09783	0.108981	0.078977	0.070221	0.071392	0.091403	0.057434	0.034632	0.022955	0.051921	0.042661	0.042694	0.032836	0.047342	0.058951	0.079839	0.082723	0.065154	0.065922	0.078114	0.073015	0.017034	0.016912	-0.00905	0.012814	0.010228	0.011104	-0.00098	0.013518	0.010986	0.019638	0.020324	0.039337	-0.01776	-0.00298	-0.00351	0.000151842	-0.000593194	-0.000381426	-0.000103387	0.02063	0.01042	0.02229	-0.00492	-0.00331	-0.00298	0.00359	-0.00484	-0.04041
	8.13117	0.107215	0.07688	0.068197	0.069936	0.090058	0.055886	0.03241	0.020389	0.049501	0.040604	0.040425	0.031113	0.046017	0.056231	0.077807	0.080236	0.062354	0.063447	0.075604	0.070795	0.013588	0.01491	-0.01232	0.01024	0.007861	0.01793	-0.0027	0.019387	0.016336	0.034075	0.026806	0.054782	-0.01676	-0.0019	-0.00318	0.000964443	-0.000132081	5.8024e-05	-8.80817e-05	0.02159	0.01176	0.02243	-0.00469	-0.00344	-0.0031	0.00364	0.00699	-0.02628
	8.1645	0.107351	0.076441	0.067165	0.069894	0.08964	0.055374	0.031463	0.02038	0.048636	0.039591	0.039531	0.029525	0.045226	0.055016	0.075943	0.079419	0.06146	0.062	0.074278	0.069089	0.015896	0.017382	-0.01045	0.012714	0.009777	0.025335	-0.00124	0.024194	0.022897	0.044712	0.028766	0.066361	-0.01794	-0.00332	-0.0038	0.000197044	-0.000240969	-0.000362526	-0.000672777	0.02189	0.01228	0.02339	-0.0056	-0.00372	-0.00353	0.00329	0.01198	-0.01899
	8.19783	0.106714	0.074854	0.066204	0.068526	0.088722	0.054074	0.029535	0.01803	0.046464	0.038043	0.037188	0.028352	0.044723	0.053394	0.074377	0.077403	0.059647	0.060236	0.072501	0.067233	0.014167	0.014874	-0.01137	0.01062	0.00864	0.031406	-0.00223	0.029601	0.028964	0.054031	0.033523	0.071732	-0.01897	-0.00538	-0.00487	-0.000790282	-0.00183	-0.00166	-0.00153	0.02244	0.01334	0.02509	-0.00595	-0.00396	-0.00358	0.00365	0.00113	-0.03879
	8.23117	0.106343	0.07472	0.066258	0.067788	0.088344	0.054197	0.028964	0.018292	0.045848	0.037699	0.036706	0.027332	0.04394	0.051471	0.072468	0.076059	0.058216	0.058949	0.070535	0.066277	0.015076	0.016557	-0.01049	0.011969	0.009642	0.037144	-0.00143	0.030285	0.034905	0.060744	0.033237	0.069694	-0.01758	-0.0039	-0.00395	-0.00020768	-0.00125	-0.000503577	-0.000542102	0.02152	0.01184	0.02401	-0.00584	-0.00369	-0.00341	0.0039	-0.02016	-0.0594
	8.2645	0.104994	0.072716	0.064636	0.066761	0.087266	0.053193	0.026579	0.015721	0.04384	0.03566	0.034612	0.026358	0.042435	0.049599	0.069832	0.073403	0.056507	0.056238	0.068435	0.06395	0.011038	0.01191	-0.01327	0.007803	0.005552	0.040866	-0.0044	0.032984	0.039381	0.063885	0.032679	0.070932	-0.01837	-0.00534	-0.00411	-0.000165079	-0.00104	-0.000984126	-0.000506797	0.02259	0.01295	0.02501	-0.00546	-0.00294	-0.00243	0.00456	0.00311	-0.03636
	8.29783	0.105472	0.073023	0.064607	0.067425	0.087024	0.053271	0.026118	0.015868	0.043064	0.035357	0.033949	0.025815	0.042214	0.049261	0.06972	0.072084	0.05556	0.055252	0.067526	0.062827	0.011373	0.013211	-0.01195	0.008955	0.006428	0.044111	-0.00351	0.032211	0.041716	0.066352	0.034294	0.069164	-0.01745	-0.00192	-0.00287	0.000697595	-0.000416421	0.000285372	-9.14272e-05	0.02302	0.01294	0.02561	-0.00516	-0.00255	-0.00189	0.0058	-0.01323	-0.05229
	8.33117	0.104305	0.072041	0.063457	0.065878	0.086647	0.052022	0.024627	0.014247	0.041368	0.03372	0.032562	0.025377	0.04166	0.047565	0.067523	0.070568	0.053914	0.054128	0.06599	0.061384	0.011277	0.012117	-0.01224	0.008519	0.005913	0.044005	-0.00398	0.031772	0.043022	0.06705	0.033064	0.067766	-0.01592	-0.00146	-0.00203	0.00146	4.69197e-06	0.000934822	0.000423878	0.02413	0.01408	0.02626	-0.00517	-0.00231	-0.00195	0.00596	0.00742	-0.0405
	8.3645	0.104969	0.071691	0.06341	0.066441	0.086429	0.05273	0.023805	0.014176	0.040263	0.033006	0.031633	0.024192	0.040408	0.045836	0.066215	0.068724	0.052955	0.052511	0.064487	0.059538	0.011157	0.012293	-0.01251	0.007909	0.005303	0.041838	-0.00389	0.030159	0.042489	0.065401	0.034744	0.065978	-0.01732	-0.00242	-0.00259	0.000862798	-0.000254195	0.000474273	2.91829e-05	0.02496	0.01563	0.02655	-0.00607	-0.0028	-0.00218	0.00567	0.01025	-0.0243
	8.39783	0.105077	0.071553	0.063111	0.065466	0.085996	0.052403	0.022664	0.012707	0.039708	0.032339	0.030628	0.022486	0.039605	0.044909	0.063918	0.068053	0.051739	0.052191	0.062607	0.059533	0.009161	0.010542	-0.01333	0.006292	0.004072	0.043934	-0.00491	0.029039	0.041422	0.064122	0.032669	0.062615	-0.01753	-0.00412	-0.00309	0.000585472	-0.000823034	-6.6229e-05	-0.000155447	0.02473	0.01518	0.0272	-0.00581	-0.00224	-0.00205	0.00624	-0.000503205	-0.04626
	8.43117	0.105026	0.070833	0.062892	0.065814	0.086577	0.052153	0.02115	0.011612	0.037669	0.030766	0.028897	0.022645	0.039156	0.043467	0.062996	0.065692	0.050506	0.049892	0.06161	0.056773	0.011824	0.013067	-0.01233	0.008543	0.005964	0.039842	-0.00401	0.029082	0.040742	0.061744	0.033221	0.060664	-0.0173	-0.0026	-0.00304	0.000738073	-0.000381921	0.000333221	0.000189858	0.02461	0.01501	0.02725	-0.00567	-0.00244	-0.0018	0.0064	-0.01045	-0.05229
	8.4645	0.104451	0.069948	0.06178	0.0647	0.08565	0.051424	0.019645	0.010553	0.036771	0.030186	0.027977	0.021149	0.038289	0.041961	0.061573	0.064358	0.049088	0.048062	0.05999	0.055868	0.007261	0.008826	-0.0139	0.004644	0.002288	0.040273	-0.00633	0.026016	0.039898	0.059826	0.031395	0.057501	-0.01717	-0.0044	-0.00331	0.000130674	-0.000810809	-0.000307328	-9.48373e-05	0.02562	0.01598	0.0283	-0.00621	-0.00271	-0.00198	0.00658	-0.00762	-0.05283
	8.49783	0.105537	0.07045	0.062299	0.065241	0.086409	0.052824	0.019816	0.01082	0.035652	0.029876	0.02761	0.021044	0.038401	0.042042	0.060409	0.063742	0.048796	0.048131	0.059192	0.055029	0.008051	0.009348	-0.01369	0.005631	0.002808	0.037066	-0.00568	0.024415	0.037511	0.056274	0.032692	0.055749	-0.01502	-0.000377191	-0.00132	0.00147	3.03525e-05	0.00092217	0.0011	0.02505	0.01568	0.02823	-0.00681	-0.003	-0.00233	0.00615	-0.01523	-0.05643
	8.53117	0.103257	0.070127	0.06147	0.064674	0.085755	0.052125	0.017857	0.009989	0.034304	0.029068	0.026439	0.019775	0.03691	0.039508	0.058802	0.061886	0.046477	0.046445	0.05709	0.053538	0.008527	0.009384	-0.01378	0.005654	0.003383	0.035616	-0.00588	0.022927	0.0364	0.053658	0.031838	0.051665	-0.01659	-0.00109	-0.00196	0.0011	-0.000108535	0.000761621	0.000185837	0.02679	0.0167	0.02908	-0.007	-0.00293	-0.00228	0.00602	0.0084	-0.02889
	8.5645	0.104608	0.069349	0.061489	0.064901	0.085935	0.051489	0.017696	0.009211	0.033823	0.028091	0.025563	0.019232	0.03675	0.039357	0.057336	0.061094	0.046036	0.04583	0.056187	0.052078	0.00883	0.009825	-0.01334	0.005791	0.003467	0.035025	-0.00573	0.0205	0.035161	0.050522	0.030223	0.048953	-0.01558	0.000604006	-0.00111	0.0019	0.000362578	0.00154	0.000821143	0.02708	0.01686	0.02959	-0.00722	-0.00249	-0.00184	0.00651	-0.00803	-0.05031
	8.59783	0.103087	0.068476	0.059951	0.064697	0.084929	0.051611	0.015822	0.007839	0.032061	0.027086	0.023751	0.018351	0.03538	0.037502	0.056295	0.059196	0.044002	0.043962	0.05447	0.050945	0.01005	0.010549	-0.01194	0.006829	0.003774	0.031134	-0.00506	0.020572	0.032821	0.047526	0.030115	0.046672								0.02822	0.01871	0.03061	-0.00718	-0.00256	-0.00137	0.00715	0.00305	-0.04014
	8.63117	0.104533	0.069195	0.061084	0.065174	0.086083	0.052081	0.016038	0.00791	0.032518	0.026923	0.023601	0.018131	0.03563	0.037174	0.055617	0.058877	0.044665	0.043949	0.053987	0.05079	0.00647	0.007405	-0.0148	0.003767	0.001078	0.03206	-0.00734	0.017645	0.032243	0.046302	0.032218	0.045218	-0.01521	-0.00109	-0.0013	0.00151	-0.000146261	0.00118	0.000256512				-0.00781	-0.0028	-0.00185	0.00698
	8.6645	0.103208	0.068069	0.060669	0.064776	0.085419	0.051462	0.014739	0.0071	0.031006	0.026135	0.022773	0.017165	0.034918	0.035311	0.053964	0.057499	0.043212	0.042478	0.053006	0.049842	0.006934	0.007794	-0.01378	0.00372	0.001096	0.028473	-0.00681	0.01689	0.030633	0.042586	0.029612	0.043329	-0.01498	-0.00108	-0.000870796	0.0023	0.000594852	0.00172	0.00156	0.02793	0.01863	0.03036	-0.00815	-0.00226	-0.00187	0.00713	0.00312	-0.04401
	8.69783	0.103676	0.068242	0.060683	0.064704	0.084604	0.051564	0.013861	0.006329	0.030076	0.025502	0.021697	0.016822	0.034548	0.034495	0.053134	0.056115	0.042343	0.041471	0.051894	0.048973	0.006173	0.006786	-0.01455	0.003079	0.000348	0.028099	-0.00746	0.016056	0.029236	0.040825	0.030603	0.04051	-0.01517	-0.00133	-0.00192	0.00106	-0.000834035	0.00069947	-0.000662878	0.02889	0.0194	0.02994	-0.00858	-0.00298	-0.002	0.00694	0.00371	-0.04248
	8.73117	0.103542	0.067197	0.059691	0.063784	0.084928	0.050976	0.012864	0.005047	0.02923	0.024346	0.020446	0.015932	0.033272	0.03373	0.051813	0.055613	0.041663	0.040814	0.050691	0.047497	0.005986	0.00769	-0.01401	0.003384	0.00073	0.026634	-0.00737	0.014992	0.028961	0.038865	0.02923	0.038698	-0.01486	-0.00202	-0.00173	0.00131	-0.000592874	0.000938968	-0.000157508	0.02786	0.01852	0.03061	-0.00824	-0.00216	-0.00156	0.00753	-0.00723	-0.0504
	8.7645	0.102114	0.066755	0.059007	0.063188	0.084789	0.050941	0.011362	0.003817	0.027036	0.023213	0.018808	0.015299	0.032453	0.032242	0.050286	0.052983	0.039981	0.038812	0.049238	0.045208	0.005585	0.00689	-0.01442	0.003263	0.001183	0.025147	-0.00687	0.013417	0.026867	0.037098	0.027261	0.035806	-0.01517	-0.000217852	-0.00179	0.00146	-0.000751761	0.000718419	-0.000872203	0.02873	0.01955	0.03038	-0.00828	-0.00239	-0.00105	0.00808	0.00145	-0.0477
	8.79783	0.102903	0.06715	0.059397	0.064011	0.084883	0.051065	0.011454	0.004143	0.028304	0.02387	0.019323	0.014022	0.032279	0.031744	0.050646	0.05399	0.039937	0.03958	0.049264	0.046658	0.005547	0.006624	-0.01443	0.002722	-0.00054	0.023046	-0.00777	0.012926	0.025479	0.034919	0.026479	0.034408	-0.014	0.000687747	-0.000667551	0.00201	-0.000410649	0.00166	-0.000396898	0.02927	0.01962	0.0309	-0.00936	-0.0031	-0.00211	0.00715	-0.00463	-0.05382
	8.83117	0.103548	0.067176	0.059765	0.06445	0.08595	0.051566	0.010588	0.004081	0.026826	0.022945	0.018622	0.015234	0.031698	0.030998	0.049181	0.052134	0.038767	0.037668	0.047822	0.045276	0.005432	0.006835	-0.01441	0.002976	0.000306	0.022316	-0.00761	0.01067	0.024461	0.032736	0.0273	0.032166	-0.01397	-0.00049658	-0.000829193	0.00199	-0.000649487	0.00107	-0.000621528	0.03029	0.02086	0.03188	-0.00969	-0.0026	-0.00162	0.00783	0.00505	-0.04518
	8.8645	0.103383	0.066602	0.058982	0.063722	0.085474	0.051312	0.010038	0.003078	0.026217	0.022988	0.018009	0.012183	0.031059	0.029721	0.047702	0.051718	0.038122	0.037185	0.046977	0.044503	0.005523	0.006654	-0.01368	0.003188	0.000273	0.022152	-0.00782	0.009806	0.023688	0.031023	0.025697	0.03037	-0.01449	-0.000890982	-0.000920898	0.00162	-0.000938375	0.00104	-0.000876223	0.03004	0.02069	0.03196	-0.00896	-0.00208	-0.00139	0.00833	-0.01246	-0.05985
	8.89783	0.103266	0.067191	0.059494	0.06461	0.085812	0.051412	0.009229	0.003142	0.025109	0.021848	0.017295	0.014005	0.031782	0.030157	0.047554	0.050183	0.037332	0.036165	0.046432	0.042841	0.002395	0.003901	-0.01473	0.0007	-0.00168	0.020213	-0.00932	0.008616	0.022046	0.029557	0.025586	0.026807	-0.01362	-5.53827e-05	-0.000322602	0.00229	-0.000697262	0.00154	-0.000850918	0.03086	0.02126	0.03298	-0.00909	-0.0017	-0.00042013	0.00902	-0.01782	-0.06984
	8.93117	0.102802	0.065829	0.057916	0.063562	0.084279	0.050321	0.007801	0.001527	0.023935	0.020702	0.015524	0.011879	0.030278	0.027473	0.045649	0.04928	0.03589	0.034944	0.044477	0.041316	0.006409	0.00702	-0.01261	0.00421	0.001488	0.019218	-0.0071	0.007444	0.02132	0.027487	0.024185	0.02407	-0.01405	-0.00088971	-0.000214244	0.00209	-0.000956101	0.00144	-0.000615548	0.03102	0.0216	0.0324	-0.00933	-0.00178	-0.00080156	0.00867	-0.00194	-0.05445
	8.9645	0.103929	0.067059	0.058562	0.064453	0.085773	0.052286	0.008125	0.001722	0.024057	0.021201	0.01603	0.01334	0.031523	0.028674	0.046352	0.049076	0.036152	0.034897	0.044841	0.041365	0.004864	0.005313	-0.01377	0.002021	-0.00034	0.015137	-0.00848	0.005647	0.020212	0.025044	0.023315	0.022754	-0.01308	0.000895889	1.40516e-05	0.00233	-0.000614988	0.00175	-0.000660243	0.03111	0.02185	0.03182	-0.01081	-0.00265	-0.00141	0.00798	-0.01009	-0.06813
	8.99783	0.103249	0.065761	0.058637	0.06376	0.08439	0.05125	0.007082	0.00107	0.023457	0.020737	0.015164	0.011112	0.030329	0.027006	0.045473	0.048116	0.034916	0.033642	0.043754	0.040787	0.005066	0.005926	-0.01259	0.002397	0.000226	0.01768	-0.00785	0.006465	0.019203	0.024761	0.022948	0.022049	-0.01247	8.14877e-05	0.000392347	0.00249	-0.000603875	0.00172	5.50617e-05	0.03168	0.02234	0.03311	-0.01039	-0.00165	-0.00041051	0.00949	0.00202	-0.05085
	9.03117	0.103039	0.066139	0.058069	0.064323	0.085106	0.051646	0.006334	-7.3e-05	0.022066	0.019837	0.01434	0.010961	0.029222	0.025833	0.043868	0.047045	0.034026	0.032768	0.042599	0.039694	0.003379	0.003728	-0.01401	0.000957	-0.00178	0.016355	-0.00916	0.005764	0.018502	0.023845	0.021675	0.020239	-0.01306	0.00031716	1.07052e-05	0.002	-0.00124	0.00154	-0.000309569	0.03255	0.02293	0.03429	-0.01116	-0.00192	-0.00090756	0.00895	-0.00937	-0.05994
	9.0645	0.103532	0.065976	0.057985	0.064611	0.085437	0.052109	0.005752	-6.7e-05	0.021944	0.019791	0.014128	0.010728	0.028951	0.024973	0.043371	0.046576	0.033886	0.032336	0.042097	0.039358	0.002568	0.003865	-0.01358	0.000793	-0.00186	0.016323	-0.00937	0.005072	0.017811	0.022356	0.021344	0.01989	-0.01349	-0.00106	-0.000670999	0.00198	-0.00147	0.000813616	-0.000784264	0.03212	0.02306	0.03266	-0.0108	-0.00145	8.7552e-05	0.00969	-0.00753	-0.06525
	9.09783	0.103475	0.065417	0.057763	0.064314	0.085874	0.051736	0.004986	-0.00064	0.020437	0.019006	0.012951	0.011046	0.029216	0.025145	0.042798	0.045126	0.032549	0.031188	0.04118	0.037694	0.001173	0.00177	-0.01392	-0.00094	-0.00324	0.015973	-0.01026	0.003978	0.018211	0.0218	0.021924	0.017499	-0.01194	-0.000441642	0.000647296	0.00253	-0.000580489	0.00176	0.000101042	0.03169	0.02287	0.03261	-0.01138	-0.00171	-0.0001927	0.0098	-0.01964	-0.07515
	9.13117	0.103858	0.065778	0.058552	0.064964	0.085832	0.051577	0.005267	-0.00033	0.021375	0.01967	0.013348	0.009917	0.029433	0.02463	0.042007	0.045858	0.032895	0.031442	0.041223	0.038726	0.003415	0.004671	-0.01247	0.001793	-0.00109	0.014754	-0.00871	0.002944	0.017784	0.020501	0.020662	0.016291	-0.01181	0.000794031	0.00119	0.00354	-8.93274e-05	0.0024	0.00161	0.03329	0.02346	0.03344	-0.01172	-0.00177	-0.00056638	0.0092	-0.00582	-0.06282
	9.1645	0.103331	0.065436	0.057127	0.064665	0.084424	0.051288	0.003903	-0.00163	0.019836	0.018215	0.01178	0.009598	0.029154	0.023435	0.041619	0.044121	0.031735	0.029919	0.039879	0.036963	0.002351	0.003039	-0.01434	0.000141	-0.00206	0.013792	-0.00973	0.00227	0.016175	0.018942	0.018347	0.01338	-0.01155	0.000849629	0.00171	0.00323	1.17853e-05	0.00243	0.00114	0.0338	0.02405	0.03386	-0.01227	-0.00196	-0.00103	0.00949	0.00484	-0.05778
	9.19783	0.102782	0.065536	0.057451	0.064845	0.085725	0.052008	0.003477	-0.00182	0.019943	0.018343	0.011952	0.00833	0.02838	0.022697	0.040519	0.044321	0.031423	0.030115	0.039345	0.037056	0.002607	0.004325	-0.01299	0.000875	-0.00106	0.012447	-0.00864	0.00176	0.015986	0.017903	0.017883	0.012358	-0.01162	0.000785228	0.00166	0.00322	-6.71019e-05	0.00225	0.00132	0.03411	0.02476	0.03359	-0.01237	-0.002	-0.0008103	0.00933	-0.00844	-0.07254
	9.23117	0.102258	0.064874	0.056635	0.064639	0.085109	0.05146	0.002324	-0.00315	0.017702	0.017125	0.010359	0.009283	0.027522	0.021913	0.039962	0.042599	0.029884	0.028833	0.038238	0.034852	0.002043	0.002902	-0.01341	-6.9e-05	-0.00232	0.011405	-0.00971	0.000162	0.01456	0.016788	0.019772	0.011078	-0.00957	0.0031	0.00237	0.00413	0.000574059	0.00343	0.00226	0.03412	0.0244	0.03386	-0.01234	-0.00178	-0.00082329	0.00929	-0.00768	-0.07398
	9.2645	0.102905	0.065429	0.057338	0.065312	0.086007	0.052524	0.003161	-0.00195	0.019233	0.018717	0.011519	0.008358	0.027851	0.02156	0.039923	0.043894	0.030604	0.029232	0.038381	0.036223	0.001857	0.002886	-0.01242	9.16e-05	-0.0016	0.010349	-0.00893	0.000825	0.013256	0.014636	0.018795	0.009817	-0.01117	0.0007265	0.00163	0.0032	0.000155172	0.00228	0.00241	0.0345	0.02533	0.03372	-0.01387	-0.00276	-0.00169	0.00957	0.00875	-0.04671
	9.29783	0.103151	0.063926	0.056477	0.064677	0.085395	0.050842	0.001509	-0.00392	0.016322	0.016334	0.009327	0.009083	0.027782	0.021272	0.038904	0.041035	0.029212	0.026864	0.036975	0.033762	0.002131	0.002322	-0.0121	0.000199	-0.00163	0.010215	-0.00929	-0.00072	0.013698	0.014787	0.020991	0.008725	-0.00976	0.00229	0.00296	0.00464	0.00124	0.00332	0.00411	0.03481	0.02507	0.03418	-0.01307	-0.00224	-0.00055574	0.00976	-0.01038	-0.07668
	9.33117	0.103187	0.064455	0.057025	0.064775	0.08548	0.0519	0.001544	-0.00353	0.017543	0.017311	0.009652	0.007286	0.027013	0.01998	0.038614	0.0414	0.029174	0.027631	0.037031	0.034335	0.000365	0.001676	-0.01316	-0.00158	-0.00362	0.008681	-0.01031	-0.00087	0.013205	0.01337	0.01861	0.008185	-0.00785	0.00315	0.00418	0.00567	0.00222	0.00417	0.00613	0.03542	0.02629	0.03514	-0.01196	-0.00145	-0.00023632	0.01023	0.00118	-0.06435
	9.3645	0.103405	0.064278	0.056811	0.065456	0.085932	0.051761	0.001218	-0.00382	0.01686	0.016626	0.009085	0.008259	0.026874	0.02053	0.037733	0.041027	0.028503	0.026913	0.036394	0.033617	0.001059	0.001525	-0.0131	-0.00095	-0.00362	0.008403	-0.01054	-0.00213	0.011741	0.012697	0.01672	0.005625	-0.0071	0.00314	0.00596	0.00671	0.00384	0.00495	0.00875	0.03659	0.02763	0.03524	-0.013	-0.00184	-0.00063669	0.0103	0.01625	-0.05184
	9.39783	0.10203	0.063022	0.055353	0.064559	0.085032	0.051203	-6.3e-05	-0.00506	0.015668	0.015808	0.008111	0.006148	0.026267	0.017831	0.036866	0.040054	0.027331	0.025748	0.035352	0.032799	0.000342	0.001554	-0.01382	-0.00129	-0.00393	0.006775	-0.01109	-0.00373	0.011086	0.011411	0.01772	0.003933	-0.00401	0.00663	0.00731	0.00797	0.00525	0.00623	0.01245	0.03851	0.02936	0.03769	-0.01257	-0.00138	-0.00036943	0.01053	0.01576	-0.0576
	9.43117	0.102766	0.063989	0.056239	0.065424	0.08626	0.051993	0.000241	-0.00489	0.016118	0.01644	0.008368	0.006147	0.026217	0.018708	0.037042	0.040261	0.027574	0.026106	0.035221	0.033135	0.001427	0.002133	-0.01184	-4.7e-05	-0.00248	0.006711	-0.00994	-0.00282	0.010835	0.010486	0.017085	0.004343	-0.00232	0.00735	0.00858	0.00914	0.00687	0.00673	0.01571	0.03924	0.03006	0.03772	-0.01322	-0.00185	-0.0007	0.01008	0.03803	-0.03231
	9.4645	0.102727	0.063126	0.05573	0.065091	0.086019	0.051554	-0.00048	-0.00568	0.014706	0.015387	0.007523	0.006137	0.026558	0.017535	0.036299	0.03916	0.026606	0.025021	0.034623	0.031912	6.44e-05	0.001389	-0.01313	-0.00165	-0.00407	0.005417	-0.01092	-0.00349	0.010194	0.010631	0.017607	0.004048	-0.00073	0.0059	0.01016	0.01031	0.00829	0.00739	0.0206	0.04025	0.03147	0.03951	-0.01267	-0.0012	0.000154705	0.01098	0.05292	-0.02718
	9.49783	0.101943	0.063079	0.056082	0.065515	0.086649	0.05208	-0.00061	-0.0055	0.015219	0.016113	0.007681	0.00616	0.026821	0.017435	0.036324	0.039448	0.026441	0.025285	0.034417	0.031881	0.000309	0.000577	-0.01251	-0.00176	-0.00444	0.006253	-0.01119	-0.00374	0.009666	0.009182	0.015868	0.00143	0.0016	0.00775	0.01239	0.0123	0.01113	0.00898	0.02849	0.041	0.03266	0.03992	-0.01305	-0.00139	0.000138651	0.01065	0.06241	-0.02835
	9.53117	0.102569	0.063209	0.055735	0.065238	0.085721	0.052145	-0.00106	-0.00579	0.013777	0.015354	0.006926	0.00594	0.026007	0.017145	0.035627	0.038508	0.02598	0.024178	0.033731	0.031529	0.00126	0.001561	-0.01297	-0.00067	-0.00268	0.006074	-0.01019	-0.00507	0.010173	0.009039	0.015622	0.001462	0.00256	0.00801	0.01486	0.01506	0.01474	0.01101	0.0383	0.04316	0.03497	0.04101	-0.01336	-0.00187	-0.00066593	0.01043	0.07767	-0.018
	9.5645	0.102803	0.063674	0.056819	0.066448	0.086508	0.052899	-0.0011	-0.0064	0.014207	0.0158	0.007179	0.006374	0.026596	0.017429	0.035872	0.038451	0.026098	0.024403	0.033911	0.031338	0.000528	0.001651	-0.0127	-0.00131	-0.0037	0.00496	-0.01063	-0.00453	0.008948	0.008593	0.01557	0.000778	0.00317	0.01124	0.01808	0.01705	0.0186	0.01369	0.04856	0.04563	0.03777	0.04333	-0.01287	-0.00161	-0.00047716	0.01107	0.09013	-0.01116
	9.59783	0.101676	0.061217	0.054489	0.064522	0.084756	0.05091	-0.00259	-0.00787	0.012334	0.013948	0.005494	0.003736	0.024904	0.015306	0.034491	0.03707	0.024535	0.022667	0.032026	0.029856	-0.00044	0.000335	-0.0137	-0.00274	-0.00507	0.004496	-0.01231	-0.00565	0.009426	0.007976	0.015492	-0.0006	0.00344	0.01248	0.01938	0.0189	0.02025	0.01579	0.05487	0.04837	0.03987	0.0438	-0.01375	-0.002	-0.00077493	0.00997	0.1286	0.01196
	9.63117	0.10337	0.062954	0.056281	0.066797	0.086936	0.052457	-0.00195	-0.007	0.013	0.014924	0.006323	0.006167	0.026676	0.016488	0.035449	0.03759	0.025001	0.022958	0.033034	0.03022	0.001857	0.00315	-0.01149	0.000427	-0.00235	0.003848	-0.01032	-0.00465	0.008528	0.006747	0.014909	8.11e-05	0.00579	0.01442	0.02247	0.02051	0.02255	0.02002	0.05957	0.05147	0.04234	0.04594	-0.01289	-0.00127	9.38836e-05	0.01123	0.12621	0.00339
	9.6645	0.101363	0.062242	0.054633	0.065355	0.08623	0.051572	-0.00346	-0.00841	0.012212	0.014165	0.00534	0.003478	0.024877	0.01437	0.033755	0.036638	0.023611	0.022149	0.031447	0.028774	-0.00126	-0.00016	-0.01315	-0.0024	-0.00543	0.004836	-0.0119	-0.00623	0.009012	0.007617	0.014743	-0.0017	0.00512	0.01536	0.02309	0.02115	0.0225	0.02092	0.06012	0.05604	0.04485	0.0474	-0.01259	-0.00119	0.000386432	0.01152	0.16846	0.04031
	9.69783	0.102761	0.063033	0.055748	0.066913	0.087037	0.053134	-0.00275	-0.0077	0.012232	0.014476	0.005511	0.005443	0.026186	0.015444	0.034668	0.036869	0.024313	0.022299	0.032044	0.029794	-0.00103	0.000728	-0.01249	-0.00294	-0.00521	0.00204	-0.01161	-0.00638	0.007405	0.005964	0.013582	-0.00146	0.00548	0.01671	0.02342	0.02153	0.02339	0.02215	0.06174	0.05908	0.04676	0.04831	-0.01324	-0.0016	-0.0003742	0.01059	0.16951	0.03587
	9.73117	0.101162	0.062091	0.054505	0.066042	0.085958	0.051731	-0.00429	-0.00885	0.011312	0.013688	0.004109	0.003342	0.024825	0.013842	0.033055	0.036101	0.022537	0.020761	0.030419	0.0284	-0.00022	0.000424	-0.01364	-0.00247	-0.00456	0.002654	-0.01206	-0.00639	0.007195	0.005821	0.013525	-0.00395	0.00525	0.01658	0.02356	0.0218	0.02321	0.02155	0.06213	0.06321	0.04853	0.04986	-0.0135	-0.00195	-0.0001529	0.01081	0.18401	0.0463
	9.7645	0.10338	0.062082	0.055278	0.067545	0.087134	0.052949	-0.00325	-0.00813	0.011684	0.013983	0.004725	0.004885	0.025603	0.014503	0.033535	0.036255	0.023518	0.021235	0.031218	0.028888	-0.00087	0.000331	-0.01276	-0.00251	-0.00539	0.002987	-0.01174	-0.00701	0.007061	0.005366	0.013363	-0.0042	0.0066	0.02044	0.02509	0.02321	0.02397	0.02288	0.06407	0.06733	0.05045	0.05191	-0.01356	-0.00191	-0.00028077	0.01076	0.18521	0.04061
	9.79783	0.101544	0.061477	0.054483	0.066713	0.08704	0.05266	-0.0044	-0.00919	0.010814	0.013494	0.003807	0.003687	0.024811	0.012875	0.032736	0.035185	0.022456	0.020568	0.03018	0.027682	-0.00303	-0.00242	-0.0139	-0.00459	-0.0074	0.001007	-0.01341	-0.00824	0.006442	0.005045	0.013062	-0.00544	0.00687	0.02136	0.02599	0.02364	0.02425	0.02291	0.06421	0.07241	0.0531	0.05349	-0.01367	-0.00201	-0.00070252	0.01065	0.20054	0.06377
	9.83117	0.10264	0.062517	0.054834	0.067159	0.087291	0.053326	-0.00396	-0.00864	0.011061	0.014061	0.004633	0.004401	0.025747	0.013908	0.033034	0.036228	0.022752	0.021316	0.030651	0.028177	-0.00069	0.000118	-0.01229	-0.00255	-0.00534	0.001391	-0.01193	-0.00838	0.007208	0.004534	0.013117	-0.00698	0.00705	0.02422	0.02696	0.02491	0.02537	0.0236	0.06577	0.07674	0.05478	0.05525	-0.0132	-0.00163	-0.00018164	0.01094	0.21412	0.07393
	9.8645	0.101236	0.061003	0.054142	0.066419	0.08682	0.051849	-0.00547	-0.01062	0.009664	0.012889	0.00278	0.003252	0.024284	0.012377	0.031715	0.034362	0.021347	0.01922	0.028984	0.026574	-0.00366	-0.00239	-0.01465	-0.00472	-0.00809	0.001083	-0.01415	-0.00915	0.006666	0.004523	0.014772	-0.00726	0.00813	0.02802	0.02821	0.02612	0.0267	0.02522	0.06771	0.08369	0.05827	0.05828	-0.01335	-0.00161	-0.0002197	0.01111	0.21355	0.06701
	9.89783	0.101569	0.061567	0.054658	0.066657	0.086863	0.052845	-0.00531	-0.00984	0.010294	0.013337	0.00345	0.002984	0.024767	0.011746	0.032028	0.035513	0.021634	0.019991	0.029296	0.027932	-0.00105	0.000176	-0.01267	-0.00272	-0.00522	0.000946	-0.01254	-0.0085	0.006482	0.00415	0.014071	-0.01048	0.00751	0.02688	0.02828	0.02659	0.02624	0.024	0.06746	0.08841	0.06079	0.05987	-0.0138	-0.00164	-0.00030229	0.01086	0.23774	0.08879
	9.93117	0.10079	0.060939	0.054251	0.066639	0.087513	0.052452	-0.00582	-0.01042	0.009625	0.012767	0.002564	0.002669	0.024648	0.011265	0.031293	0.034221	0.020728	0.018797	0.028587	0.026857	-0.00139	-0.00139	-0.01354	-0.00318	-0.00584	-0.00021	-0.01284	-0.0087	0.006606	0.002573	0.014201	-0.0096	0.00802	0.02818	0.02944	0.02741	0.0272	0.02467	0.06874	0.08989	0.06217	0.06164	-0.01443	-0.00266	-0.00098733	0.00997	0.22973	0.07787
	9.9645	0.10263	0.061703	0.054801	0.067441	0.087771	0.052405	-0.00551	-0.00995	0.009563	0.013255	0.003043	0.002695	0.025658	0.011468	0.032117	0.034953	0.021261	0.019507	0.029243	0.026962	-0.00216	-0.00136	-0.01279	-0.00341	-0.00644	-0.00023	-0.01324	-0.00826	0.006663	0.002872	0.015466	-0.00995	0.00792	0.02858	0.02954	0.02753	0.02732	0.02467	0.06976	0.09244	0.06277	0.06308	-0.01388	-0.00203	-0.00051173	0.01033	0.24217	0.08762
	9.99783	0.101705	0.061288	0.053918	0.066992	0.087611	0.052899	-0.00647	-0.01099	0.008947	0.012558	0.002562	0.00233	0.024638	0.011238	0.031004	0.033849	0.020551	0.018277	0.028537	0.025677	-0.00291	-0.00268	-0.0137	-0.00472	-0.00717	0.000435	-0.01401	-0.00862	0.006655	0.003119	0.015207	-0.01179	0.00835	0.03076	0.02975	0.02815	0.02779	0.02498	0.07086	0.09366	0.0642	0.06348	-0.01392	-0.00224	-0.00047404	0.01005	0.24239	0.08677
	10.0312	0.10256	0.061299	0.054638	0.067424	0.088141	0.05288	-0.006	-0.01076	0.008637	0.012837	0.002478	0.002914	0.025281	0.011485	0.03135	0.034279	0.021042	0.01864	0.028661	0.026399	-0.00152	-0.0003	-0.01291	-0.00348	-0.00617	0.001092	-0.01318	-0.00991	0.005713	0.002591	0.017405	-0.01173	0.0084	0.03106	0.03096	0.02911	0.02843	0.02587	0.07165	0.09476	0.0651	0.06407	-0.01314	-0.00187	-0.00037648	0.01045	0.24629	0.09373
	10.0645	0.100895	0.060458	0.053812	0.06669	0.08766	0.052759	-0.00739	-0.01191	0.007967	0.012058	0.0013	0.001983	0.024517	0.009896	0.030226	0.033013	0.019212	0.017362	0.027845	0.024963	-0.00329	-0.00247	-0.01369	-0.0045	-0.00766	-0.00228	-0.01395	-0.00968	0.007336	0.001817	0.016208	-0.01374	0.00822	0.03168	0.03114	0.02953	0.02873	0.02581	0.07252	0.09644	0.06678	0.0642	-0.0132	-0.0021	-0.00070694	0.01001	0.25761	0.09801
	10.0978	0.102538	0.061078	0.05486	0.068013	0.088627	0.053539	-0.0061	-0.01036	0.009157	0.013046	0.002345	0.003141	0.025509	0.010574	0.031665	0.034428	0.020516	0.018507	0.028616	0.026372	-0.00225	-0.001	-0.01304	-0.00373	-0.00618	0.000744	-0.01337	-0.00942	0.005658	0.001697	0.015894	-0.01392	0.0086	0.03432	0.03173	0.0306	0.02955	0.02647	0.07329	0.09833	0.06828	0.06629	-0.01361	-0.00252	-0.00093747	0.00973	0.26357	0.10587
	10.1312	0.101287	0.06029	0.053238	0.067113	0.087371	0.052441	-0.00742	-0.01166	0.007638	0.011702	0.001115	0.001844	0.024325	0.009463	0.029857	0.033066	0.019156	0.016983	0.027126	0.024329	-0.00324	-0.00233	-0.01377	-0.00482	-0.00772	-0.00104	-0.01397	-0.01071	0.006344	0.001092	0.0152	-0.01522	0.00993	0.03672	0.03369	0.03242	0.03066	0.02782	0.07456	0.10052	0.0707	0.06767	-0.01387	-0.0021	-0.00065527	0.01002	0.27349	0.11636
	10.1645	0.101894	0.0609	0.054243	0.067495	0.088194	0.053371	-0.00677	-0.01142	0.008266	0.012845	0.001774	0.003138	0.025749	0.010224	0.031183	0.033818	0.020133	0.017836	0.027895	0.025659	-0.00348	-0.0023	-0.01382	-0.00459	-0.00752	-0.00143	-0.01437	-0.0108	0.005639	0.001072	0.017194	-0.01439	0.00951	0.03648	0.03419	0.03294	0.03125	0.02751	0.0756	0.104	0.07319	0.07021	-0.01375	-0.00272	-0.00083941	0.00969	0.29141	0.13362
	10.1978	0.100976	0.060618	0.054091	0.067973	0.088282	0.052914	-0.0075	-0.01208	0.007415	0.011909	0.001085	0.002094	0.025068	0.009725	0.030232	0.032572	0.018995	0.016707	0.026774	0.024813	-0.00423	-0.00273	-0.01398	-0.00573	-0.008	-0.00249	-0.01491	-0.01078	0.005768	0.000359	0.015644	-0.01605	0.0106	0.03588	0.03538	0.03415	0.0323	0.02794	0.07834	0.10633	0.07564	0.07177	-0.01389	-0.00246	-0.00067474	0.00985	0.28022	0.12183
	10.2312	0.100813	0.059388	0.052337	0.066903	0.08785	0.051076	-0.00785	-0.01305	0.006492	0.010981	0.000542	0.002064	0.02476	0.009126	0.030474	0.032485	0.018671	0.016057	0.026858	0.023958	-0.00517	-0.00438	-0.01459	-0.00656	-0.00961	-0.00231	-0.01592	-0.01117	0.005944	0.000258	0.017143	-0.01623	0.01084	0.03803	0.03577	0.03499	0.03355	0.02827	0.08077	0.1082	0.07729	0.07342	-0.01396	-0.00296	-0.00137	0.00916	0.29704	0.13667
	10.2645	0.101168	0.060112	0.05315	0.067488	0.088442	0.053055	-0.00766	-0.01248	0.007239	0.012101	0.001035	0.001555	0.025284	0.008695	0.030488	0.032931	0.01857	0.017119	0.026735	0.024676	-0.00334	-0.00233	-0.01252	-0.00496	-0.00748	-0.00146	-0.0143	-0.01297	0.005912	0.000204	0.015394	-0.0174	0.0107	0.03859	0.03644	0.03603	0.03412	0.02846	0.08206	0.11003	0.07964	0.07437	-0.01381	-0.0021	-0.00068798	0.00998	0.3177	0.14453
	10.2978	0.10021	0.059604	0.052543	0.067036	0.087565	0.052414	-0.00866	-0.01333	0.006534	0.011228	0.000178	0.00119	0.024635	0.008037	0.029824	0.032089	0.018151	0.015795	0.02611	0.023473	-0.0042	-0.00346	-0.01392	-0.00585	-0.0079	-0.00405	-0.01512	-0.01243	0.005526	-0.00191	0.01549	-0.01602	0.01142	0.0398	0.0377	0.03696	0.03548	0.02938	0.08409	0.11236	0.08272	0.07554	-0.01448	-0.0037	-0.0017	0.00837	0.31537	0.14887
	10.3312	0.101731	0.059877	0.05333	0.067532	0.088852	0.052883	-0.00799	-0.01282	0.006556	0.011478	0.000395	0.002018	0.024788	0.008858	0.030203	0.032482	0.018616	0.015993	0.026635	0.023841	-0.00358	-0.00275	-0.01362	-0.00519	-0.0084	-0.0046	-0.01532	-0.01201	0.005691	-0.00086	0.014308	-0.01659	0.01034	0.04084	0.03758	0.03727	0.03566	0.02888	0.08503	0.11373	0.08547	0.07686	-0.01452	-0.00296	-0.00146	0.00896	0.33219	0.15963
	10.3645	0.099982	0.058991	0.052684	0.067209	0.088513	0.052462	-0.00891	-0.01357	0.006312	0.011365	0.00011	0.00101	0.024416	0.007959	0.029643	0.031815	0.017723	0.015564	0.025775	0.023393	-0.0058	-0.0042	-0.0148	-0.00671	-0.00972	-0.00237	-0.01655	-0.01281	0.005649	-0.00059	0.014769	-0.01694	0.01059	0.04057	0.0379	0.03755	0.03584	0.02889	0.0854	0.1156	0.08688	0.07872	-0.01427	-0.00322	-0.00108	0.00875	0.3183	0.14728
	10.3978	0.101141	0.059893	0.053806	0.068247	0.089471	0.053788	-0.00805	-0.01278	0.006757	0.011925	0.000564	0.002093	0.025164	0.008561	0.029975	0.032516	0.018357	0.016422	0.026645	0.024216	-0.00409	-0.00295	-0.01333	-0.00578	-0.00843	-0.00352	-0.01504	-0.01246	0.005616	-0.00101	0.015974	-0.01753	0.01133	0.04282	0.03895	0.03903	0.03698	0.02984	0.08752	0.11766	0.08932	0.08089	-0.0148	-0.00376	-0.0013	0.00841	0.32078	0.14854
	10.4312	0.09923	0.058083	0.051709	0.066345	0.087816	0.052154	-0.0097	-0.01501	0.005146	0.010041	-0.00089	0.001004	0.023993	0.007002	0.029009	0.030857	0.016561	0.014613	0.025158	0.022576	-0.0054	-0.00429	-0.01509	-0.00666	-0.0096	-0.00331	-0.01627	-0.01231	0.005839	-0.00076	0.016685	-0.01545	0.0109	0.04256	0.03944	0.03937	0.03712	0.02979	0.08798	0.11925	0.09178	0.0831	-0.01469	-0.00364	-0.00141	0.00782	0.34206	0.16962
	10.4645	0.099362	0.058788	0.052477	0.067311	0.088284	0.052398	-0.0096	-0.0137	0.005187	0.010587	-0.00069	0.000547	0.023997	0.007039	0.028788	0.031186	0.016606	0.014267	0.024894	0.022698	-0.00391	-0.00309	-0.01274	-0.00534	-0.00823	-0.00377	-0.01499	-0.01272	0.006017	-0.00104	0.013876	-0.01807	0.01174	0.04477	0.0409	0.04198	0.03825	0.0307	0.0893	0.12184	0.09421	0.08452	-0.01485	-0.00421	-0.00204	0.00755	0.33703	0.16164
	10.4978	0.099449	0.058444	0.052086	0.066984	0.088295	0.052245	-0.00935	-0.01416	0.005252	0.010426	-0.0007	0.001561	0.024291	0.0071	0.028679	0.031135	0.017023	0.014871	0.025506	0.023048	-0.00583	-0.00503	-0.01464	-0.00761	-0.00991	-0.00456	-0.01634	-0.01295	0.00554	-0.00168	0.01503	-0.0173	0.01211	0.04527	0.04123	0.04549	0.03889	0.03105	0.09055	0.12427	0.09671	0.08666	-0.01529	-0.00486	-0.00237	0.00697	0.35291	0.17507
	10.5312	0.099568	0.059106	0.052555	0.067453	0.08845	0.05263	-0.00926	-0.01408	0.005856	0.011	-0.00039	0.00098	0.02412	0.007374	0.02892	0.031409	0.017201	0.015239	0.025254	0.022215	-0.00534	-0.00377	-0.01384	-0.00679	-0.00946	-0.00305	-0.01638	-0.01354	0.00581	-0.00154	0.015217	-0.01763	0.01207	0.04608	0.04208	0.04829	0.03987	0.03159	0.09207	0.12549	0.09758	0.08709	-0.01463	-0.00374	-0.00152	0.00813	0.36632	0.18509
	10.5645	0.099768	0.058376	0.05219	0.067293	0.088154	0.05195	-0.00947	-0.01469	0.005166	0.010529	-0.00073	0.001374	0.024761	0.007451	0.028809	0.031202	0.016667	0.014164	0.025261	0.022259	-0.00543	-0.00435	-0.01477	-0.00649	-0.0093	-0.00492	-0.0164	-0.01319	0.004904	-0.00226	0.015465	-0.01745	0.01114	0.04576	0.04172	0.04964	0.03968	0.03089	0.09197	0.12824	0.09879	0.08879	-0.01502	-0.00382	-0.00158	0.00741	0.363	0.18724
	10.5978	0.098896	0.056814	0.05116	0.065954	0.086996	0.051259	-0.01049	-0.01568	0.004048	0.009283	-0.00199	0.000171	0.023524	0.006352	0.02772	0.029703	0.015712	0.013505	0.023958	0.021408	-0.00519	-0.00345	-0.01329	-0.00643	-0.00879	-0.00474	-0.01593	-0.01345	0.005652	-0.00135	0.014091	-0.01861	0.01185	0.04636	0.04337	0.05277	0.04089	0.03171	0.09379	0.12836	0.09922	0.09064	-0.01445	-0.00382	-0.00123	0.00763	0.35997	0.17961
	10.6312	0.09815	0.057192	0.050655	0.066435	0.087193	0.051637	-0.0104	-0.01544	0.004302	0.009176	-0.00173	0.001075	0.023625	0.006718	0.027718	0.029889	0.01586	0.01316	0.024219	0.021416	-0.00511	-0.00428	-0.01379	-0.00651	-0.00977	-0.00397	-0.01632	-0.01308	0.005201	-0.00251	0.016874	-0.01633	0.01166	0.04743	0.04391	0.05296	0.0415	0.03184	0.0944	0.13173	0.10149	0.09324	-0.01514	-0.00352	-0.00117	0.00769	0.37035	0.1868
	10.6645	0.097792	0.057625	0.050904	0.065611	0.087389	0.051718	-0.01112	-0.01605	0.004025	0.009513	-0.00213	-0.00118	0.022693	0.004931	0.026927	0.029688	0.015127	0.013139	0.023336	0.020874	-0.00585	-0.00441	-0.01375	-0.00707	-0.00984	-0.00446	-0.01659	-0.01459	0.005391	-0.00171	0.016655	-0.01807	0.01142	0.04755	0.04428	0.05382	0.0418	0.03142	0.09529	0.13342	0.10333	0.09535	-0.01591	-0.00453	-0.00235	0.00682	0.37153	0.18836
	10.6978	0.099213	0.057876	0.051667	0.066917	0.088764	0.052715	-0.01025	-0.01491	0.004935	0.01008	-0.00133	0.001062	0.023846	0.006206	0.028331	0.029944	0.016163	0.014105	0.024369	0.021499	-0.00679	-0.00602	-0.01498	-0.0081	-0.01096	-0.00343	-0.01723	-0.01471	0.005863	-0.00238	0.016327	-0.01816	0.01257	0.04898	0.04589	0.05487	0.04323	0.03258	0.09722	0.13517	0.10463	0.09684	-0.01615	-0.00454	-0.00221	0.00684	0.36387	0.1798
	10.7312	0.097591	0.056621	0.050004	0.065377	0.086829	0.050985	-0.01128	-0.0161	0.003566	0.009064	-0.0025	-0.00068	0.022516	0.005523	0.026791	0.02893	0.014719	0.012472	0.022993	0.020545	-0.00509	-0.00364	-0.01319	-0.00657	-0.00933	-0.00538	-0.0166	-0.01459	0.00632	-0.00304	0.013711	-0.01757	0.01313	0.04969	0.04628	0.05547	0.04378	0.03312	0.09836	0.13903	0.10709	0.09828	-0.01555	-0.00437	-0.00209	0.00691	0.38159	0.19452
	10.7645	0.097676	0.057089	0.051104	0.066623	0.087427	0.051792	-0.01092	-0.01587	0.00401	0.009337	-0.00215	0.000286	0.023145	0.00593	0.027361	0.029321	0.015249	0.012619	0.023212	0.021183	-0.0043	-0.00421	-0.01397	-0.00564	-0.00856	-0.00464	-0.01597	-0.01517	0.00626	-0.00314	0.015989	-0.01681	0.01341	0.0513	0.04699	0.05608	0.04417	0.03266	0.09838	0.14128	0.10872	0.10065	-0.0157	-0.0046	-0.00176	0.00687	0.38684	0.20441
	10.7978	0.096544	0.056068	0.049856	0.065511	0.086825	0.05038	-0.012	-0.01681	0.002915	0.008119	-0.00267	-0.0011	0.021852	0.004568	0.026314	0.028668	0.014119	0.011684	0.022463	0.019875	-0.00508	-0.00394	-0.01339	-0.00654	-0.00921	-0.00584	-0.01646	-0.01609	0.006516	-0.00335	0.01487	-0.01748	0.01473	0.05361	0.04855	0.05759	0.04486	0.03332	0.10006	0.14561	0.11054	0.10198	-0.01558	-0.00401	-0.00166	0.00735	0.38264	0.19843
	10.8312	0.098239	0.056904	0.050654	0.066447	0.087752	0.05127	-0.01078	-0.01609	0.003705	0.009255	-0.00192	0.000294	0.023656	0.005914	0.0278	0.029566	0.015578	0.013035	0.023765	0.02046	-0.00521	-0.00455	-0.01386	-0.00703	-0.00961	-0.00623	-0.01628	-0.01577	0.005958	-0.00409	0.016382	-0.01726	0.01348	0.05184	0.04887	0.05818	0.04545	0.03364	0.10148	0.15202	0.11233	0.10405					0.39179	0.21433
	10.8645	0.097343	0.056619	0.050392	0.065469	0.086895	0.051301	-0.01131	-0.01644	0.003549	0.008791	-0.0025	-0.00065	0.02239	0.005266	0.02668	0.029045	0.015166	0.012217	0.022822	0.020681	-0.00591	-0.00499	-0.01368	-0.00723	-0.00988	-0.00589	-0.01641	-0.01523	0.006346	-0.00408	0.015631	-0.01672	0.01401	0.05397	0.04971	0.05884	0.04604	0.03433	0.10228	0.15772	0.11501	0.1064	-0.01538	-0.00471	-0.00203	0.00677	0.38453	0.19072
	10.8978	0.095754	0.054995	0.048967	0.064381	0.08593	0.05003	-0.01252	-0.01771	0.002298	0.007551	-0.00354	-0.00113	0.02227	0.003999	0.025511	0.027663	0.013701	0.011218	0.021753	0.01916	-0.00494	-0.0047	-0.01271	-0.00603	-0.00905	-0.004	-0.01606	-0.01566	0.005849	-0.00306	0.016889	-0.01782	0.01581	0.05638	0.05177	0.06076	0.0474	0.03549	0.10449	0.16343	0.11691	0.10743	-0.01593	-0.00496	-0.00231	0.00641	0.39411	0.20164
	10.9312	0.097217	0.056481	0.050377	0.06647	0.087353	0.05143	-0.01152	-0.01656	0.003531	0.008759	-0.0026	-0.00086	0.022231	0.004903	0.026494	0.029052	0.014642	0.012268	0.022669	0.019914	-0.00608	-0.00525	-0.01388	-0.00758	-0.01031	-0.00607	-0.01682	-0.01623	0.005077	-0.00387	0.016873	-0.01821	0.01482	0.05489	0.05132	0.06062	0.04686	0.0354	0.10432	0.17028	0.12089	0.10934	-0.01608	-0.00454	-0.00191	0.0064	0.40947	0.22222
	10.9645	0.095762	0.054669	0.048648	0.06401	0.086856	0.050417	-0.01247	-0.01827	0.00176	0.007308	-0.00395	1.69e-05	0.02201	0.004769	0.025715	0.027813	0.013751	0.010621	0.021981	0.018982	-0.00658	-0.00585	-0.01381	-0.0083	-0.01041	-0.00554	-0.01702	-0.01615	0.005986	-0.00408	0.018035	-0.01792	0.01538	0.05841	0.05171	0.06093	0.04716	0.03545	0.10484	0.1784	0.12347	0.10942	-0.01571	-0.00461	-0.00206	0.00618	0.40341	0.21151
	10.9978	0.095354	0.055278	0.049947	0.065547	0.087984	0.051247	-0.0122	-0.0178	0.002563	0.008197	-0.00338	-0.00081	0.022164	0.004205	0.025902	0.028314	0.01424	0.011445	0.022201	0.01973	-0.00688	-0.00533	-0.01341	-0.00797	-0.01049	-0.00624	-0.01713	-0.01619	0.005132	-0.00418	0.019417	-0.01607	0.01521	0.05835	0.0519	0.06187	0.04736	0.03535	0.10614	0.18646	0.12614	0.11087	-0.01527	-0.0046	-0.00195	0.00641	0.40944	0.22274
	11.0312	0.095892	0.05449	0.048737	0.064843	0.085912	0.050433	-0.01291	-0.01848	0.002146	0.007205	-0.00411	-0.00128	0.021494	0.003367	0.025553	0.027774	0.013608	0.010844	0.021038	0.019054	-0.00577	-0.00529	-0.01257	-0.00686	-0.00955	-0.00461	-0.01614	-0.01597	0.005346	-0.00334	0.016626	-0.01715	0.01599	0.05923	0.05431	0.0638	0.04907	0.03668	0.1083	0.19306	0.12841	0.11146	-0.01542	-0.00519	-0.00253	0.00584	0.3965	0.20192
	11.0645	0.096034	0.055106	0.049861	0.065302	0.087127	0.050785	-0.01233	-0.01768	0.002401	0.007915	-0.00374	-0.0009	0.021782	0.003397	0.02603	0.027882	0.013757	0.010991	0.021893	0.019081	-0.00589	-0.00563	-0.01331	-0.00738	-0.00976	-0.00549	-0.01679	-0.01675	0.006005	-0.00348	0.018301	-0.01768	0.01617	0.06026	0.05463	0.06413	0.04945	0.03671	0.10909	0.20191	0.13665	0.11345	-0.01589	-0.00521	-0.00281	0.0053	0.40562	0.21247
	11.0978	0.094515	0.054121	0.048413	0.064883	0.086137	0.050398	-0.01308	-0.01877	0.001179	0.006683	-0.00453	-0.0014	0.021751	0.003804	0.025237	0.027153	0.013179	0.010386	0.021396	0.018883	-0.00591	-0.00468	-0.01223	-0.00705	-0.00992	-0.00553	-0.01639	-0.01679	0.006319	-0.00341	0.016138	-0.01765	0.01687	0.05987	0.05608	0.0658	0.05021	0.0369	0.11053	0.20555	0.1392	0.11397	-0.01525	-0.00538	-0.00264	0.00549	0.41074	0.21567
	11.1312	0.095365	0.054683	0.04955	0.064808	0.086771	0.050952	-0.01242	-0.01826	0.001664	0.007326	-0.00403	-0.00069	0.021448	0.004101	0.02528	0.027608	0.013493	0.011036	0.021729	0.019219	-0.00683	-0.00594	-0.01336	-0.00794	-0.01033	-0.00628	-0.01704	-0.01779	0.006936	-0.00343	0.017001	-0.01663	0.01681	0.06124	0.05577	0.06593	0.05013	0.0372	0.11095	0.21133	0.14349	0.11499	-0.01521	-0.00529	-0.00241	0.0056	0.40932	0.21676
	11.1645	0.093791	0.053934	0.048989	0.064249	0.085608	0.049871	-0.01322	-0.01925	0.001723	0.006841	-0.00453	-0.00179	0.021962	0.003477	0.024674	0.027324	0.012832	0.010148	0.020841	0.018383	-0.00478	-0.00383	-0.01176	-0.0063	-0.00868	-0.00574	-0.01586	-0.0177	0.005676	-0.00396	0.015595	-0.01803	0.01649	0.06241	0.05713	0.06689	0.05031	0.03774	0.11192	0.21539	0.14609	0.11506	-0.01516	-0.00523	-0.00269	0.0052	0.41567	0.21968
	11.1978	0.093764	0.053494	0.048587	0.064388	0.085809	0.049714	-0.01312	-0.01945	0.000858	0.006112	-0.00449	-0.00083	0.022016	0.003882	0.025068	0.026525	0.013373	0.010046	0.020649	0.01864	-0.0064	-0.00574	-0.01318	-0.00774	-0.01042	-0.00588	-0.01689	-0.01851	0.00692	-0.0044	0.015863	-0.01752	0.01747	0.06229	0.05755	0.06782	0.05035	0.0374	0.11191	0.21997	0.14933	0.11622	-0.0148	-0.00512	-0.00274	0.00522	0.40871	0.21812
	11.2312	0.094216	0.052874	0.04793	0.063481	0.085837	0.050476	-0.01337	-0.01939	0.001322	0.006387	-0.00471	-0.00095	0.022103	0.003427	0.024849	0.027039	0.013176	0.010087	0.021105	0.017943	-0.00751	-0.00597	-0.01332	-0.00866	-0.011	-0.00604	-0.01744	-0.01786	0.006618	-0.00457	0.017453	-0.01746	0.01798	0.06347	0.05824	0.06894	0.05119	0.03778	0.11359	0.22287	0.15114	0.11711	-0.0146	-0.00578	-0.00299	0.00466	0.40034	0.21456
	11.2645	0.093878	0.053232	0.047912	0.063553	0.086114	0.049771	-0.01322	-0.01967	0.001386	0.006613	-0.00476	-0.00134	0.021786	0.003288	0.024743	0.026813	0.01285	0.009922	0.021009	0.018443	-0.00816	-0.00705	-0.0141	-0.00894	-0.01104	-0.00584	-0.01761	-0.01796	0.006845	-0.00438	0.016819	-0.01766	0.01706	0.06437	0.0594	0.07005	0.05184	0.03842	0.11479	0.22887	0.15356	0.11877	-0.01477	-0.00558	-0.00306	0.00458	0.40199	0.21609
	11.2978	0.092986	0.052625	0.047412	0.063435	0.085452	0.049682	-0.01399	-0.02021	0.000917	0.006201	-0.00512	-0.00188	0.0216	0.002856	0.024539	0.026398	0.012631	0.009988	0.020617	0.017948	-0.00576	-0.00484	-0.01208	-0.00686	-0.00962	-0.00627	-0.01631	-0.01799	0.006672	-0.00445	0.016859	-0.01816	0.01781	0.06671	0.06055	0.07111	0.05306	0.0396	0.11627	0.236	0.15601	0.11986	-0.01424	-0.00497	-0.00266	0.00501	0.39209	0.20409
	11.3312	0.092747	0.052468	0.047025	0.063304	0.085522	0.049394	-0.01376	-0.01986	0.000896	0.006108	-0.00506	-0.00155	0.020973	0.002796	0.024681	0.026625	0.012438	0.00979	0.020223	0.017569	-0.00759	-0.00703	-0.014	-0.00835	-0.01062	-0.00512	-0.01712	-0.01925	0.007674	-0.00393	0.018835	-0.01898	0.01814	0.06486	0.06091	0.07135	0.05268	0.03904	0.11587	0.24422	0.15939	0.12029	-0.01357	-0.0047	-0.00217	0.00534	0.4073	0.2166
	11.3645	0.091522	0.052113	0.046777	0.063297	0.085495	0.049542	-0.01446	-0.02039	0.000553	0.005594	-0.00547	-0.002	0.021579	0.002568	0.023954	0.026567	0.011751	0.009517	0.02002	0.017934	-0.00714	-0.0055	-0.01277	-0.0083	-0.01017	-0.00752	-0.01635	-0.01813	0.006808	-0.00532	0.018509	-0.01747	0.01912	0.06839	0.06173	0.07191	0.05322	0.03952	0.11739	0.24872	0.16217	0.12025	-0.01282	-0.00469	-0.00251	0.00535	0.39228	0.21144
[truncated: 198 more rows]
[truncated: 16 more columns]

## Sheet: Figure 1D-E
Figure 1D
		Ca2+ Release
[truncated: 9 more rows]

## Sheet: Figure 1F-G
Figure 1F				Figure 1G
[truncated: 215 more rows]

## Sheet: Figure 1H-J
Figure 1H
[truncated: 16 more rows]

## Sheet: Figure 2A-C
Figure 2A	Current density (pA/pF)
[truncated: 17 more rows]
[truncated: 3 more columns]

[truncated: 35 more sheets: Figure 2D Uncropped blots, Figure 2E-K, Figure 3A-C, Figure 3D-F, Figure 3G-I, Figure 3J-L, Figure 3M, Figure 3N-P, Figure 4A-C, Figure 4D Uncropped blots, Figure 4E-G, Figure 4H-J, Figure 5A, Figure 5B Uncropped blots, Figure 5C, Figure 5D-L, Figure 6, Figure 7, Figure 8, Figure 9 …]
